# Supplementary material for: Developing a digital phenotype to subdivide adult immunosuppressed COVID-19 outcomes within the English Primary Care Sentinel Network
Source: Front Immunol. 2024 Dec 4;15:1491565. doi: 10.3389/fimmu.2024.1491565 (PMC11652345; doi:10.3389/fimmu.2024.1491565)
Supplement: Supplementary file 1 [file Table1.xlsx]

## Sheet: Sheet1
Green Book Category	Reference	Year	Country	Excess influenza-related mortality in adults	Rate	LCI-UCI	Notes
Chemotherapy	C.D. Cooksley, E.B. Avritscher, B.N.Bekele, et al. Epidemiology and outcomes of serious influenza-related infections in the cancer population. Cancer, 104 (2005), pp. 618-628	2005	Netherlands	RR of 4 for cancer patients (not specified to chemotherapy)	40.5 per 100,000 patients with cancer		No differentiation between cancer patients (e.g. Four different studies reported case fatalities of 11%, 25%, 27%, and 33% (table 3).99, 107, 108 The available data are too limited to distinguish frequency and mortality differences among patients with different malignancies and different chemotherapeutic regimens). More data is avilable on minimal response to vaccination amongst this patient grou…
Radical radiotherapy	C.D. Cooksley, E.B. Avritscher, B.N.Bekele, et al. Epidemiology and outcomes of serious influenza-related infections in the cancer population. Cancer, 104 (2005), pp. 618-628	2005	Netherlands	RR of 4 for cancer patients (not specified to chemotherapy)	40.5 per 100,000 patients with cancer		No differentiation between cancer patients (e.g. Four different studies reported case fatalities of 11%, 25%, 27%, and 33% (table 3).99, 107, 108 The available data are too limited to distinguish frequency and mortality differences among patients with different malignancies and different chemotherapeutic regimens). More datas is avilable on minimal response to vaccination amongst this patient gro…
Solid Organ Transplantation	Kumar, D., Michaels, M., Morris, M., Green, M., Avery, R., Liu, C., Danziger-Isakov, L., Stosor, V., Estabrook, M., Gantt, S., Marr, K., Martin, S., Silveira, F., Razonable, R., Allen, U., Levi, M., Lyon, G., Bell, L., Huprikar, S., Patel, G., Gregg, K., Pursell, K., Helmersen, D., Julian, K., Shiley, K., Bono, B., Dharnidharka, V., Alavi, G., Kalpoe, J., Shoham, S., Reid, G. and Humar, A., 2010.…	2010	US		4% (n=237 hospitalised patients)
Bone Marrow / Stem Cell Transplantation	Nichols WG, Guthrie KA, Corey L, Boeckh M. Influenza infections after hematopoietic stem cell transplantation: risk factors, mortality, and the effect of antiviral therapy. Clin Infect Dis. 2004 Nov 1;39(9):1300-6. doi: 10.1086/425004. Epub 2004 Oct 11. PMID: 15494906.	2004	US		8% (n=62)
HIV	Lin, J. and Nichol, K., 2001. Excess Mortality Due to Pneumonia or Influenza During Influenza Seasons Among Persons With Acquired Immunodeficiency Syndrome. Archives of Internal Medicine, 161(3), p.441.	2001	US	Excess death rates were 6.9 to 14.1 times higher than the excess death rates due to pneumonia or influenza observed among adults and adolescents in the general US population	During the 1991-1992, 1992-1993, and 1993-1994 influenza seasons, there were 261, 254, and 191 excess deaths attributable to pneumonia or influenza in persons with AIDS, respectively, compared with the summer baseline period. These excess deaths corresponded to excess death rates of 19.74, 15.38, and 10.17 deaths per 10 000 adults and adolescents with AIDS.		Populations are often age-restricted (e.g. interest in younger populations - teens and children - where deaths would be exceptional otherwise). Data only available for AIDS rather than PLWH. This data is restricted to age 25 to 54 years given average life expectancy of age patient and increasing fatality of flu with age otherwise. Kunisaki, et al (2009) is a good summary paper, however.
Multiple Myeloma	Data mainly only available on efficacy of vaccination. Very little differentiation on cancer types/ excess mortality. This paper is a little troubling though - p = 1?!	2015	Sweden		Two (3%) patients died within 30 days of diagnosis in the vaccinated group while four (3%) died in the unvaccinated group (p=1).
Primary Immunodeficiencies	Kunisaki, K. and Janoff, E., 2009. Influenza in immunosuppressed populations: a review of infection frequency, morbidity, mortality, and vaccine responses. The Lancet Infectious Diseases, 9(8), pp.493-504.	2009	Global				Cannot find PID-specific fatality information - descriptive paper provided
Biologics	Kunisaki, K. and Janoff, E., 2009. Influenza in immunosuppressed populations: a review of infection frequency, morbidity, mortality, and vaccine responses. The Lancet Infectious Diseases, 9(8), pp.493-504.	2009	Global				Cannot find biological therapy-specific information - descriptive paper provided
Steroid sparing agents	Kunisaki, K. and Janoff, E., 2009. Influenza in immunosuppressed populations: a review of infection frequency, morbidity, mortality, and vaccine responses. The Lancet Infectious Diseases, 9(8), pp.493-504.	2009	Global				Cannot find sparing agent-specific information - descriptive paper provided
Systemic steroids	Rodrigo, C., Leonardi-Bee, J., Nguyen-Van-Tam, J. and Lim, W., 2014. Effect of Corticosteroid Therapy on Influenza-Related Mortality: A Systematic Review and Meta-analysis. Journal of Infectious Diseases, 212(2), pp.183-194.	2014	Global	2.12		1.36-3.29	Note that certain immunosuppressants are advantageous for severe COVID-19; they are unhelpful in initial phases of infection, however, when immune activity is required to prevent viral replication and proliferation. Steroids are now used to treat COVID-19 in hospital settings for critically ill patients, for example (e.g. dexamethasone).
Haematological malignancies	Carreira, H., Strongman, H., Peppa, M., McDonald, H., dos-Santos-Silva, I., Stanway, S., Smeeth, L. and Bhaskaran, K., 2020. Prevalence of COVID-19-related risk factors and risk of severe influenza outcomes in cancer survivors: A matched cohort study using linked English electronic health records data. EClinicalMedicine, 29-30, p.100656.	2020	UK	15.17 (haem vs non-haem cancer for severe influenza outcomes)		7.84-29.35
Long Term Immunosuppressives	Chen, L., Han, X., Li, Y., Zhang, C. and Xing, X., 2021. The severity and risk factors for mortality in immunocompromised adult patients hospitalized with influenza-related pneumonia. Annals of Clinical Microbiology and Antimicrobials, 20(1).	2021	China	3.206 (p<0.001)		2.926-5.335
