# Supplementary material for: Developing a digital phenotype to subdivide adult immunosuppressed COVID-19 outcomes within the English Primary Care Sentinel Network
Source: Front Immunol. 2024 Dec 4;15:1491565. doi: 10.3389/fimmu.2024.1491565 (PMC11652345; doi:10.3389/fimmu.2024.1491565)
Supplement: Supplementary file 2 [file Table2.xlsx]

## Sheet: Notes
Augmented immunosuppressed sub-division codelists
Level	Composition	Conditions
Bone marrow compromise	Aug bone marrow compromise	Ever
Solid organ transplant	Aug solid organ transplant	Ever
Immunosuppressives unrelated to cancer	Aug immunosuppressive drugs; Aug PRIMIS DXT_CHEMO_COD	MINUS Aug Cancer; immunosuppressive medication/regimen received in last 6 months
Recently treated cancer	Aug immunosuppressive drugs; Aug PRIMIS DXT_CHEMO_COD; Aug Cancer	Immunosuppressive medication/regimen received in last 6 months, cancer diagnosis allocated within last 12 months
Immunodeficiencies	Aug immunodeficiency	Ever

## Sheet: Aug bone marrow compromise
SNOMED	term
2557004	Chronic leukemia (morphologic abnormality)
789777007	Short-limb skeletal dysplasia with severe combined immunodeficiency (disorder)
1148845007	Follicular lymphoma grade 3b (disorder)
1148851002	Follicular lymphoma grade 3a (disorder)
1155956002	Follicular lymphoma grade 3a (morphologic abnormality)
1155957006	Follicular lymphoma grade 3b (morphologic abnormality)
1156631003	Dendritic cell sarcoma (morphologic abnormality)
1157157006	Acute myeloid leukemia with 11q23 abnormality (disorder)
1162576007	Plasma cell myeloma (morphologic abnormality)
1162588009	Chronic myeloid leukemia (morphologic abnormality)
1162660006	B lymphoblastic leukemia lymphoma (morphologic abnormality)
1162768007	Leukemia (morphologic abnormality)
1162928000	Acute myeloid leukemia (morphologic abnormality)
1162973007	Cutaneous T-cell lymphoma (morphologic abnormality)
1162993004	Acute eosinophilic leukemia (morphologic abnormality)
1163005009	Hodgkin lymphoma (morphologic abnormality)
1163043007	Malignant lymphoma (morphologic abnormality)
1163404000	Peripheral T-cell lymphoma (morphologic abnormality)
1163439000	Myeloid leukemia (morphologic abnormality)
1172592001	Non-Hodgkin lymphoma (morphologic abnormality)
1172695008	Diffuse large B cell malignant lymphoma (morphologic abnormality)
1172709000	Lymphoid leukemia (morphologic abnormality)
1186646003	Malignant histiocytic neoplasm (morphologic abnormality)
1187107005	Plasmacytoma (morphologic abnormality)
1187129009	Primary cutaneous B-cell lymphoma (morphologic abnormality)
1187135009	Primary cutaneous large T-cell lymphoma (morphologic abnormality)
1187136005	Primary cutaneous T-cell lymphoma (morphologic abnormality)
1187281001	Langerhans cell histiocytosis of uncertain behavior (morphologic abnormality)
1217301006	Precursor cell lymphoblastic lymphoma (disorder)
1251519006	Myelodysplastic neoplasm with low blasts (morphologic abnormality)
1251568006	Myelodysplastic neoplasm with biallelic TP53 inactivation (morphologic abnormality)
1251598004	Myelodysplastic neoplasm with low blasts and SF3B1 mutation (morphologic abnormality)
1251599007	Myeloid neoplasm post cytotoxic therapy (morphologic abnormality)
1255687003	Hodgkin lymphoma, lymphocyte depletion of lymph nodes of head and neck (disorder)
1255739002	Hodgkin disease, lymphocytic-histiocytic predominance of lymph nodes of head and neck (disorder)
1255790001	Hodgkin disease, mixed cellularity of lymph nodes of head and neck (disorder)
1255795006	Malignant histiocytosis of lymph nodes of lower limb (disorder)
1255796007	Burkitt lymphoma of lymph nodes of lower limb (disorder)
1255797003	Hodgkin disease, nodular sclerosis of lymph nodes of lower limb (disorder)
1255798008	Hodgkin granuloma of lymph nodes of upper limb (disorder)
1255808008	Hodgkin sarcoma of lymph nodes of upper limb (disorder)
1255809000	Malignant mast cell tumor of lymph nodes of upper limb (disorder)
1255811009	Hodgkin disease, mixed cellularity of lymph nodes of upper limb (disorder)
1255812002	Hodgkin disease, nodular sclerosis of lymph nodes of upper limb (disorder)
1255814001	Hodgkin disease, lymphocytic-histiocytic predominance of lymph nodes of upper limb (disorder)
1255815000	Malignant histiocytosis of lymph nodes of upper limb (disorder)
1255883001	Hodgkin sarcoma of lymph nodes of lower limb (disorder)
1255886009	Mycosis fungoides of lymph nodes of upper limb (disorder)
1255887000	Hodgkin's paragranuloma of lymph nodes of lower limb (disorder)
1255888005	Hodgkin paragranuloma of lymph nodes of upper limb (disorder)
1255890006	Hodgkin disease, lymphocytic depletion of lymph nodes of upper limb (disorder)
1255892003	Hodgkin disease, lymphocytic depletion of lymph nodes of lower limb (disorder)
1255894002	Hodgkin granuloma of lymph nodes of lower limb (disorder)
1255895001	Burkitt lymphoma of lymph nodes of upper limb (disorder)
1255897009	Hodgkin disease, lymphocytic-histiocytic predominance of lymph nodes of lower limb (disorder)
1255898004	Hodgkin disease, mixed cellularity of lymph nodes of lower limb (disorder)
1255899007	Malignant mast cell tumor of lymph nodes of lower limb (disorder)
1255902005	Hodgkin disease of lymph nodes of lower limb (disorder)
1255905007	Hodgkin disease of lymph nodes of upper limb (disorder)
1255906008	Malignant lymphoma of lymph nodes of upper limb (disorder)
1255907004	Malignant lymphoma of lymph nodes of lower limb (disorder)
1260217004	Myelodysplastic neoplasm with low blasts and SF3B1 mutation (disorder)
1260268001	Myelodysplastic syndrome with low blasts (disorder)
1269349006	Transplantation of stem cell (procedure)
686981000119108	Mycosis fungoides of inguinal lymph node (disorder)
686991000119106	Mycosis fungoides of lower limb lymph node (disorder)
835009	Angioimmunoblastic T-cell lymphoma (morphologic abnormality)
1929004	Non-Hodgkin lymphoma, no International Classification of Diseases for Oncology subtype (morphologic abnormality)
3172003	Peripheral T-cell lymphoma, no International Classification of Diseases for Oncology subtype (morphologic abnormality)
10639003	Solitary plasmacytoma of bone (morphologic abnormality)
12814002	B lymphocyte disorder (disorder)
13048006	Orbital lymphoma (disorder)
14317002	Acute erythroid leukemia (morphologic abnormality)
14537002	Hodgkin lymphoma, no International Classification of Diseases for Oncology subtype (morphologic abnormality)
16893006	Hodgkin lymphoma, lymphocyte depletion, diffuse fibrosis (morphologic abnormality)
17788007	Acute myeloid leukemia, no International Classification of Diseases for Oncology subtype (morphologic abnormality)
19340000	Malignant lymphoma, lymphoplasmacytic (morphologic abnormality)
19944001	Autologous bone marrow transplant without purging (procedure)
20447006	Plasma cell dyscrasia with polyneuropathy (disorder)
21964009	Malignant lymphoma, no International Classification of Diseases for Oncology subtype (morphologic abnormality)
22197008	Burkitt cell leukemia (morphologic abnormality)
22331004	Acute monocytic leukemia (morphologic abnormality)
23132008	Amyloid light-chain amyloidosis (disorder)
23719005	Transplantation of bone marrow (procedure)
24072005	Acute leukemia (morphologic abnormality)
25050002	Alpha heavy chain disease, respiratory form (disorder)
25109007	Lymphopenic agammaglobulinemia - short-limbed dwarfism syndrome (disorder)
28054005	Cutaneous T-cell lymphoma, no International Classification of Diseases for Oncology subtype (morphologic abnormality)
28950004	Acute promyelocytic leukemia with PML::RARA fusion (morphologic abnormality)
30962008	Acute myelomonocytic leukemia (morphologic abnormality)
32280000	Lymphoid leukemia, no International Classification of Diseases for Oncology subtype (morphologic abnormality)
35287006	Myeloid sarcoma (morphologic abnormality)
37810007	Myeloid leukemia, no International Classification of Diseases for Oncology subtype (morphologic abnormality)
39086001	Hodgkin lymphoma, nodular sclerosis, cellular phase (morphologic abnormality)
40411000	Follicular lymphoma, grade 3 (morphologic abnormality)
41529000	Hodgkin lymphoma, mixed cellularity (morphologic abnormality)
43985008	Hodgkin lymphoma, nodular sclerosis, grade 2 (morphologic abnormality)
45572000	Hodgkin lymphoma, nodular sclerosis, grade 1 (morphologic abnormality)
45841007	Kappa light chain disease (disorder)
46280001	Autologous bone marrow transplant with purging (procedure)
46732000	Malignant lymphoma, large B-cell, diffuse, no International Classification of Diseases for Oncology subtype (morphologic abnormality)
46744002	Follicular lymphoma, grade 1 (morphologic abnormality)
46760003	Estren-Dameshek anemia (disorder)
46923007	Hodgkin sarcoma [obs] (morphologic abnormality)
50102004	Malignant lymphoma, mixed small and large cell, diffuse (morphologic abnormality)
51092000	B-cell chronic lymphocytic leukemia/small lymphocytic lymphoma (morphologic abnormality)
51319002	Light chain disease (disorder)
52220008	Acute megakaryoblastic leukemia (morphologic abnormality)
52248008	Hodgkin lymphoma, nodular sclerosis (morphologic abnormality)
52967002	Myelofibrosis (disorder)
53237008	Anaplastic large cell lymphoma, T cell and Null cell type (morphologic abnormality)
54087003	Hairy cell leukemia (morphologic abnormality)
55020008	Follicular lymphoma, grade 2 (morphologic abnormality)
55150002	Follicular lymphoma (morphologic abnormality)
55921005	Multiple myeloma, no International Classification of Diseases for Oncology subtype (morphologic abnormality)
58390007	Allogeneic bone marrow transplantation (procedure)
58776007	Autologous bone marrow transplant (procedure)
60620005	Epsilon heavy chain disease (disorder)
61493004	Mu heavy chain disease (disorder)
63364005	Chronic myelogenous leukemia, no International Classification of Diseases for Oncology subtype (morphologic abnormality)
64575004	Malignant lymphoma, small lymphocytic (morphologic abnormality)
65399007	Langerhans cell histiocytosis (disorder)
66876008	Lambda light chain disease (disorder)
68712004	Lymphocytic hypoplasia (disorder)
68979007	Heavy chain disease (disorder)
69077002	Acute basophilic leukemia (morphologic abnormality)
70600005	Hodgkin lymphoma, nodular lymphocyte predominance (morphologic abnormality)
70958007	Plasma cell hyperplasia of bone marrow (disorder)
71109004	Hodgkin lymphoma, lymphocyte depletion, reticular (morphologic abnormality)
74189002	Hodgkin granuloma [obs] (morphologic abnormality)
74654000	Mantle cell lymphoma (morphologic abnormality)
77381001	Burkitt lymphoma (morphologic abnormality)
77430005	Adult T-cell leukemia/lymphoma (morphologic abnormality)
80570006	Acute panmyelosis with myelofibrosis (morphologic abnormality)
87163000	Leukemia, no International Classification of Diseases for Oncology subtype (morphologic abnormality)
90120004	Mycosis fungoides (morphologic abnormality)
91854005	Acute leukemia in remission (disorder)
91855006	Acute leukemia, disease (disorder)
91856007	Acute lymphoid leukemia in remission (disorder)
91857003	Acute lymphoid leukemia, disease (disorder)
91858008	Acute monocytic leukemia in remission (disorder)
91860005	Acute myeloid leukemia in remission (disorder)
91861009	Acute myeloid leukemia (disorder)
92511007	Burkitt's tumor of lymph nodes of axilla AND/OR upper limb (disorder)
92512000	Burkitt's tumor of lymph nodes of head, face AND/OR neck (disorder)
92513005	Burkitt's tumor of lymph nodes of inguinal region AND/OR lower limb (disorder)
92516002	Burkitt's tumor of extranodal AND/OR solid organ site (disorder)
92811003	Chronic leukemia in remission (disorder)
92812005	Chronic leukemia, disease (disorder)
92813000	Chronic lymphoid leukemia in remission (disorder)
92814006	Chronic lymphoid leukemia, disease (disorder)
92817004	Chronic myeloid leukemia in remission (disorder)
92818009	Chronic myeloid leukemia (disorder)
93142004	Leukemia in remission (disorder)
93143009	Leukemia, disease (disorder)
93144003	Leukemic reticuloendotheliosis of intra-abdominal lymph nodes (disorder)
93145002	Leukemic reticuloendotheliosis of intrapelvic lymph nodes (disorder)
93146001	Leukemic reticuloendotheliosis of intrathoracic lymph nodes (disorder)
93150008	Leukemic reticuloendotheliosis of lymph nodes of multiple sites (disorder)
93151007	Hairy cell leukemia of spleen (disorder)
93152000	Leukemic reticuloendotheliosis of extranodal AND/OR solid organ site (disorder)
93169003	Lymphoid leukemia in remission (disorder)
93182006	Malignant histiocytosis of intra-abdominal lymph nodes (disorder)
93183001	Malignant histiocytosis of intrapelvic lymph nodes (disorder)
93184007	Malignant histiocytosis of intrathoracic lymph nodes (disorder)
93185008	Malignant histiocytosis of lymph nodes of axilla AND/OR upper limb (disorder)
93186009	Malignant histiocytosis of lymph nodes of head, face AND/OR neck (disorder)
93187000	Malignant histiocytosis of lymph nodes of inguinal region AND/OR lower limb (disorder)
93188005	Malignant histiocytosis of lymph nodes of multiple sites (disorder)
93189002	Malignant histiocytosis of spleen (disorder)
93190006	Malignant histiocytosis of extranodal AND/OR solid organ site (disorder)
93191005	Malignant lymphoma of intra-abdominal lymph nodes (disorder)
93192003	Malignant lymphoma of intrapelvic lymph nodes (disorder)
93193008	Malignant lymphoma of intrathoracic lymph nodes (disorder)
93194002	Malignant lymphoma of lymph nodes of axilla AND/OR upper limb (disorder)
93195001	Malignant lymphoma of lymph nodes of head, face AND/OR neck (disorder)
93196000	Malignant lymphoma of lymph nodes of inguinal region AND/OR lower limb (disorder)
93197009	Malignant lymphoma of lymph nodes of multiple sites (disorder)
93198004	Malignant lymphoma of spleen (disorder)
93199007	Malignant lymphoma of extranodal AND/OR solid organ site (disorder)
93200005	Malignant mast cell tumor of intra-abdominal lymph nodes (disorder)
93201009	Malignant mast cell tumor of intrapelvic lymph nodes (disorder)
93202002	Malignant mast cell tumor of intrathoracic lymph nodes (disorder)
93203007	Malignant mast cell tumor of lymph nodes of axilla AND/OR upper limb (disorder)
93204001	Malignant mast cell tumor of lymph nodes of head, face AND/OR neck (disorder)
93205000	Malignant mast cell tumor of lymph nodes of inguinal region AND/OR lower limb (disorder)
93451002	Erythroleukemia, FAB M6 (disorder)
93487009	Hodgkin's disease, lymphocytic depletion of lymph nodes of axilla AND/OR upper limb (disorder)
93488004	Hodgkin's disease, lymphocytic depletion of lymph nodes of head, face AND/OR neck (disorder)
93489007	Hodgkin's disease, lymphocytic depletion of lymph nodes of inguinal region AND/OR lower limb (disorder)
93492006	Hodgkin's disease, lymphocytic depletion of extranodal AND/OR solid organ site (disorder)
93493001	Hodgkin's disease, lymphocytic-histiocytic predominance of intra-abdominal lymph nodes (disorder)
93494007	Hodgkin's disease, lymphocytic-histiocytic predominance of intrapelvic lymph nodes (disorder)
93495008	Hodgkin's disease, lymphocytic-histiocytic predominance of intrathoracic lymph nodes (disorder)
93496009	Hodgkin's disease, lymphocytic-histiocytic predominance of lymph nodes of axilla AND/OR upper limb (disorder)
93497000	Hodgkin's disease, lymphocytic-histiocytic predominance of lymph nodes of head, face AND/OR neck (disorder)
93498005	Hodgkin's disease, lymphocytic-histiocytic predominance of lymph nodes of inguinal region AND/OR lower limb (disorder)
93500006	Hodgkin's disease, lymphocytic-histiocytic predominance of spleen (disorder)
93501005	Hodgkin's disease, lymphocytic-histiocytic predominance of extranodal AND/OR solid organ site (disorder)
93505001	Hodgkin's disease, mixed cellularity of lymph nodes of axilla AND/OR upper limb (disorder)
93506000	Hodgkin's disease, mixed cellularity of lymph nodes of head, face AND/OR neck (disorder)
93507009	Hodgkin's disease, mixed cellularity of lymph nodes of inguinal region AND/OR lower limb (disorder)
93509007	Hodgkin's disease, mixed cellularity of spleen (disorder)
93510002	Hodgkin's disease, mixed cellularity of extranodal AND/OR solid organ site (disorder)
93514006	Hodgkin's disease, nodular sclerosis of lymph nodes of axilla AND/OR upper limb (disorder)
93515007	Hodgkin's disease, nodular sclerosis of lymph nodes of head, face AND/OR neck (disorder)
93516008	Hodgkin's disease, nodular sclerosis of lymph nodes of inguinal region AND/OR lower limb (disorder)
93518009	Hodgkin's disease, nodular sclerosis of spleen (disorder)
93519001	Hodgkin's disease, nodular sclerosis of extranodal AND/OR solid organ site (disorder)
93520007	Hodgkin's disease of intra-abdominal lymph nodes (disorder)
93521006	Hodgkin's disease of intrapelvic lymph nodes (disorder)
93522004	Hodgkin's disease of intrathoracic lymph nodes (disorder)
93523009	Hodgkin's disease of lymph nodes of axilla AND/OR upper limb (disorder)
93524003	Hodgkin's disease of lymph nodes of head, face AND/OR neck (disorder)
93525002	Hodgkin's disease of lymph nodes of inguinal region AND/OR lower limb (disorder)
93526001	Hodgkin's disease of lymph nodes of multiple sites (disorder)
93527005	Hodgkin's disease of spleen (disorder)
93528000	Hodgkin's disease of extranodal AND/OR solid organ site (disorder)
93530003	Hodgkin's granuloma of intrapelvic lymph nodes (disorder)
93531004	Hodgkin's granuloma of intrathoracic lymph nodes (disorder)
93532006	Hodgkin's granuloma of lymph nodes of axilla AND/OR upper limb (disorder)
93533001	Hodgkin's granuloma of lymph nodes of head, face AND/OR neck (disorder)
93534007	Hodgkin's granuloma of lymph nodes of inguinal region AND/OR lower limb (disorder)
93536009	Hodgkin's granuloma of spleen (disorder)
93537000	Hodgkin's granuloma of extranodal AND/OR solid organ site (disorder)
93541001	Hodgkin's paragranuloma of lymph nodes of axilla AND/OR upper limb (disorder)
93542008	Hodgkin's paragranuloma of lymph nodes of head, face AND/OR neck (disorder)
93543003	Hodgkin's paragranuloma of lymph nodes of inguinal region AND/OR lower limb (disorder)
93546006	Hodgkin's paragranuloma of extranodal AND/OR solid organ site (disorder)
93547002	Hodgkin's sarcoma of intra-abdominal lymph nodes (disorder)
93548007	Hodgkin's sarcoma of intrapelvic lymph nodes (disorder)
93549004	Hodgkin's sarcoma of intrathoracic lymph nodes (disorder)
93550004	Hodgkin's sarcoma of lymph nodes of axilla AND/OR upper limb (disorder)
93551000	Hodgkin's sarcoma of lymph nodes of head, face AND/OR neck (disorder)
93552007	Hodgkin's sarcoma of lymph nodes of inguinal region AND/OR lower limb (disorder)
93554008	Hodgkin's sarcoma of spleen (disorder)
93555009	Hodgkin's sarcoma of extranodal AND/OR solid organ site (disorder)
94148006	Megakaryocytic leukemia in remission (disorder)
94686001	Mixed cell type lymphosarcoma of intra-abdominal lymph nodes (disorder)
94687005	Mixed cell type lymphosarcoma of intrapelvic lymph nodes (disorder)
94688000	Mixed cell type lymphosarcoma of intrathoracic lymph nodes (disorder)
94690004	Mixed cell type lymphosarcoma of lymph nodes of head, face, and neck (disorder)
94704006	Multiple myeloma in remission (disorder)
94707004	Mycosis fungoides of intra-abdominal lymph nodes (disorder)
94708009	Mycosis fungoides of intrapelvic lymph nodes (disorder)
94709001	Mycosis fungoides of intrathoracic lymph nodes (disorder)
94710006	Mycosis fungoides of lymph nodes of axilla AND/OR upper limb (disorder)
94711005	Mycosis fungoides of lymph nodes of head, face AND/OR neck (disorder)
94712003	Mycosis fungoides of lymph nodes of inguinal region AND/OR lower limb (disorder)
94714002	Mycosis fungoides of spleen (disorder)
94715001	Mycosis fungoides of extranodal AND/OR solid organ site (disorder)
94716000	Myeloid leukemia in remission (disorder)
94718004	Myeloid sarcoma in remission (disorder)
94719007	Myeloid sarcoma, disease (disorder)
95186006	Nodular lymphoma of intra-abdominal lymph nodes (disorder)
95187002	Nodular lymphoma of intrapelvic lymph nodes (disorder)
95188007	Nodular lymphoma of intrathoracic lymph nodes (disorder)
95192000	Nodular lymphoma of lymph nodes of multiple sites (disorder)
95193005	Nodular lymphoma of spleen (disorder)
95194004	Nodular lymphoma of extranodal AND/OR solid organ site (disorder)
95209008	Plasma cell leukemia in remission (disorder)
95210003	Plasma cell leukemia, disease (disorder)
95224004	Reticulosarcoma of intra-abdominal lymph nodes (disorder)
95225003	Reticulosarcoma of intrapelvic lymph nodes (disorder)
95226002	Reticulosarcoma of intrathoracic lymph nodes (disorder)
95230004	Reticulosarcoma of lymph nodes of multiple sites (disorder)
95231000	Reticulosarcoma of spleen (disorder)
95892003	Persistent generalized lymphadenopathy (disorder)
103682005	Subcutaneous panniculitic T-cell lymphoma (morphologic abnormality)
103685007	Hepatosplenic gamma-delta cell lymphoma (morphologic abnormality)
103686008	Intestinal T-cell lymphoma (morphologic abnormality)
103688009	Acute myeloid leukemia with CBFB::MYH11 fusion (morphologic abnormality)
103689001	Acute myeloid leukemia with minimal differentiation (morphologic abnormality)
103690005	Acute myeloid leukemia without maturation (morphologic abnormality)
103691009	Acute myeloid leukemia with maturation (morphologic abnormality)
105603000	Non-malignant lymphocyte AND/OR plasma cell disorder (disorder)
109391009	Kaposi's sarcoma of lymph nodes (disorder)
109958007	Hematologic neoplasm of uncertain behavior (disorder)
109962001	Diffuse non-Hodgkin's lymphoma (disorder)
109964000	Diffuse non-Hodgkin's lymphoma, undifferentiated (disorder)
109965004	Diffuse non-Hodgkin's lymphoma, lymphoblastic (disorder)
109966003	Diffuse non-Hodgkin's lymphoma, immunoblastic (disorder)
109967007	Diffuse non-Hodgkin's lymphoma, small cleaved cell (disorder)
109968002	Diffuse non-Hodgkin's lymphoma, small cell (disorder)
109969005	Diffuse non-Hodgkin's lymphoma, large cell (disorder)
109970006	Follicular non-Hodgkin's lymphoma, small cleaved cell (disorder)
109971005	Follicular non-Hodgkin's lymphoma, mixed small cleaved cell and large cell (disorder)
109972003	Follicular non-Hodgkin's lymphoma, large cell (disorder)
109975001	T-zone lymphoma (disorder)
109976000	Lymphoepithelioid lymphoma (disorder)
109977009	Peripheral T-cell lymphoma (disorder)
109978004	T-cell lymphoma (disorder)
109979007	B-cell lymphoma (disorder)
109980005	Malignant immunoproliferative disease (disorder)
109982002	Alpha heavy chain disease (disorder)
109983007	Monoclonal gammopathy (disorder)
109984001	Gamma heavy chain disease (disorder)
109985000	Immunoproliferative small intestinal disease (disorder)
109988003	Histiocytic sarcoma (disorder)
109989006	Multiple myeloma (disorder)
109991003	Acute myelofibrosis (disorder)
109993000	Chronic myeloproliferative disorder (clinical) (disorder)
109995007	Myelodysplastic syndrome (disorder)
109996008	Myelodysplastic syndrome: Refractory anemia, without ringed sideroblasts, without excess blasts (disorder)
109998009	Myelodysplastic syndrome with ring sideroblasts and single lineage dysplasia (disorder)
110000005	Refractory anemia with excess blasts in transformation (disorder)
110002002	Mast cell leukemia (disorder)
110004001	Acute promyelocytic leukemia, FAB M3 (disorder)
110005000	Acute myelomonocytic leukemia, FAB M4 (disorder)
110006004	Prolymphocytic leukemia (disorder)
110007008	Adult T-cell leukemia/lymphoma (disorder)
110459008	Malignant lymphoma, metastatic (morphologic abnormality)
111001004	Gammopathy (disorder)
112687003	Hodgkin lymphoma, lymphocyte depletion (morphologic abnormality)
115244002	Malignant lymphoma - category (morphologic abnormality)
115245001	Malignant lymphoma, follicular AND/OR nodular (morphologic abnormality)
115246000	Specified cutaneous AND/OR peripheral T cell lymphoma (morphologic abnormality)
118599009	Hodgkin's disease (disorder)
118600007	Malignant lymphoma (disorder)
118601006	Non-Hodgkin's lymphoma (disorder)
118602004	Hodgkin's granuloma (disorder)
118605002	Hodgkin lymphoma, nodular lymphocyte predominance (disorder)
118606001	Hodgkin's sarcoma (disorder)
118607005	Hodgkin lymphoma, lymphocyte-rich (disorder)
118608000	Hodgkin's disease, nodular sclerosis (disorder)
118609008	Hodgkin's disease, mixed cellularity (disorder)
118610003	Hodgkin's disease, lymphocytic depletion (disorder)
118612006	Malignant histiocytosis (disorder)
118613001	Hairy cell leukemia (disorder)
118614007	Langerhans cell histiocytosis, disseminated (disorder)
118615008	Malignant mast cell tumor (disorder)
118617000	Burkitt's lymphoma (disorder)
118618005	Mycosis fungoides (disorder)
123313007	Alpha heavy chain disease, enteric form (disorder)
127070008	Malignant histiocytic disorder (disorder)
127220001	Malignant lymphoma of lymph nodes (disorder)
127225006	Chronic myelomonocytic leukemia (disorder)
128623006	Myelodysplastic neoplasm (morphologic abnormality)
128798004	Composite Hodgkin and non-Hodgkin lymphoma (morphologic abnormality)
128799007	Hodgkin lymphoma, lymphocyte-rich (morphologic abnormality)
128800006	Primary effusion lymphoma (morphologic abnormality)
128801005	Mediastinal large B-cell lymphoma (morphologic abnormality)
128802003	Splenic marginal zone B-cell lymphoma (morphologic abnormality)
128803008	Marginal zone B-cell lymphoma (morphologic abnormality)
128805001	Natural killer-/T-cell lymphoma, nasal and nasal-type (morphologic abnormality)
128806000	Precursor cell lymphoblastic lymphoma (morphologic abnormality)
128807009	Precursor B-cell lymphoblastic lymphoma (morphologic abnormality)
128808004	Precursor T-cell lymphoblastic lymphoma (morphologic abnormality)
128809007	Langerhans cell histiocytosis, no International Classification of Diseases for Oncology subtype (morphologic abnormality)
128812005	Langerhans cell histiocytosis, disseminated (morphologic abnormality)
128813000	Histiocytic sarcoma (morphologic abnormality)
128814006	Langerhans cell sarcoma (morphologic abnormality)
128815007	Interdigitating dendritic cell sarcoma (morphologic abnormality)
128818009	Acute biphenotypic leukemia (morphologic abnormality)
128819001	T-cell large granular lymphocytic leukemia (morphologic abnormality)
128820007	Prolymphocytic leukemia, B-cell type (morphologic abnormality)
128821006	Prolymphocytic leukemia, T-cell type (morphologic abnormality)
128822004	Precursor cell lymphoblastic leukemia (morphologic abnormality)
128823009	Precursor B-cell lymphoblastic leukemia (morphologic abnormality)
128824003	Precursor T-cell lymphoblastic leukemia (morphologic abnormality)
128825002	Chronic myelogenous leukemia, BCR/ABL positive (morphologic abnormality)
128826001	Myelodysplastic and myeloproliferative neoplasm with neutrophilia (morphologic abnormality)
128827005	Acute myeloid leukemia myelodysplasia related (morphologic abnormality)
128828000	Acute myeloid leukemia with RUNX1::RUNX1T1 fusion (morphologic abnormality)
128829008	Acute myeloid leukemia with KMT2A rearrangement (morphologic abnormality)
128830003	Therapy-related acute myeloid leukemia and myelodysplastic syndrome (morphologic abnormality)
128832006	Juvenile myelomonocytic leukemia (morphologic abnormality)
128833001	Aggressive natural killer-cell leukemia (morphologic abnormality)
128834007	Chronic neutrophilic leukemia (morphologic abnormality)
128836009	Myelodysplastic syndrome with multilineage dysplasia (morphologic abnormality)
128837000	Myelodysplastic syndrome with isolated deletion 5q (morphologic abnormality)
128838005	Therapy-related myelodysplastic syndrome (morphologic abnormality)
128843003	Primary myelofibrosis (morphologic abnormality)
128845005	Refractory anemia (morphologic abnormality)
128846006	Myelodysplastic syndrome with ring sideroblasts and single lineage dysplasia (morphologic abnormality)
128847002	Myelodysplastic syndrome with increased blasts (morphologic abnormality)
128848007	Refractory anemia with excess blasts in transformation (morphologic abnormality)
128875000	Primary cutaneous CD30 antigen positive large T-cell lymphoma (disorder)
128920006	Malignant histiocytosis (morphologic abnormality)
128921005	Plasmacytoma, extramedullary (not occurring in bone) (morphologic abnormality)
128922003	Plasma cell leukemia, morphology (morphologic abnormality)
128923008	Prolymphocytic leukemia (morphologic abnormality)
128924002	Mast cell leukemia (morphologic abnormality)
128929007	Non-Hodgkin lymphoma - category (morphologic abnormality)
128930002	Hodgkin lymphoma - category (morphologic abnormality)
128931003	Leukemia - category (morphologic abnormality)
128932005	Acute leukemia - category (morphologic abnormality)
128933000	Chronic leukemia - category (morphologic abnormality)
128934006	Myeloid leukemia - category (morphologic abnormality)
128935007	Lymphoid leukemia - category (morphologic abnormality)
188487008	Lymphosarcoma and reticulosarcoma (disorder)
188489006	Reticulosarcoma of lymph nodes of head, face and neck (disorder)
188492005	Reticulosarcoma of lymph nodes of axilla and upper limb (disorder)
188493000	Reticulosarcoma of lymph nodes of inguinal region and lower limb (disorder)
188498009	Lymphosarcoma (disorder)
188500005	Lymphosarcoma of lymph nodes of head, face and neck (disorder)
188501009	Lymphosarcoma of intrathoracic lymph nodes (disorder)
188502002	Lymphosarcoma of intra-abdominal lymph nodes (disorder)
188503007	Lymphosarcoma of lymph nodes of axilla and upper limb (disorder)
188504001	Lymphosarcoma of lymph nodes of inguinal region and lower limb (disorder)
188505000	Lymphosarcoma of intrapelvic lymph nodes (disorder)
188506004	Lymphosarcoma of spleen (disorder)
188507008	Lymphosarcoma of lymph nodes of multiple sites (disorder)
188510001	Burkitt's lymphoma of lymph nodes of head, face and neck (disorder)
188511002	Burkitt's lymphoma of intrathoracic lymph nodes (disorder)
188512009	Burkitt's lymphoma of intra-abdominal lymph nodes (disorder)
188513004	Burkitt lymphoma of lymph nodes of axilla and upper limb (disorder)
188514005	Burkitt lymphoma of lymph nodes of inguinal region and lower limb (disorder)
188515006	Burkitt's lymphoma of intrapelvic lymph nodes (disorder)
188516007	Burkitt's lymphoma of spleen (disorder)
188517003	Burkitt's lymphoma of lymph nodes of multiple sites (disorder)
188524002	Hodgkin's paragranuloma of intrathoracic lymph nodes (disorder)
188529007	Hodgkin's paragranuloma of intrapelvic lymph nodes (disorder)
188531003	Hodgkin's paragranuloma of lymph nodes of multiple sites (disorder)
188534006	Hodgkin's granuloma of lymph nodes of head, face and neck (disorder)
188536008	Hodgkin's granuloma of intra-abdominal lymph nodes (disorder)
188537004	Hodgkin's granuloma of lymph nodes of axilla and upper limb (disorder)
188538009	Hodgkin's granuloma of lymph nodes of inguinal region and lower limb (disorder)
188541000	Hodgkin's granuloma of lymph nodes of multiple sites (disorder)
188544008	Hodgkin's sarcoma of lymph nodes of head, face and neck (disorder)
188547001	Hodgkin's sarcoma of lymph nodes of axilla and upper limb (disorder)
188548006	Hodgkin's sarcoma of lymph nodes of inguinal region and lower limb (disorder)
188551004	Hodgkin's sarcoma of lymph nodes of multiple sites (disorder)
188554007	Hodgkin's disease, lymphocytic-histiocytic predominance of lymph nodes of head, face and neck (disorder)
188558005	Hodgkin's disease, lymphocytic-histiocytic predominance of lymph nodes of axilla and upper limb (disorder)
188559002	Hodgkin's disease, lymphocytic-histiocytic predominance of lymph nodes of inguinal region and lower limb (disorder)
188562004	Hodgkin's disease, lymphocytic-histiocytic predominance of lymph nodes of multiple sites (disorder)
188565002	Hodgkin's disease, nodular sclerosis of lymph nodes of head, face and neck (disorder)
188566001	Hodgkin's disease, nodular sclerosis of intrathoracic lymph nodes (disorder)
188567005	Hodgkin's disease, nodular sclerosis of intra-abdominal lymph nodes (disorder)
188568000	Hodgkin's disease, nodular sclerosis of lymph nodes of axilla and upper limb (disorder)
188569008	Hodgkin's disease, nodular sclerosis of lymph nodes of inguinal region and lower limb (disorder)
188570009	Hodgkin's disease, nodular sclerosis of intrapelvic lymph nodes (disorder)
188572001	Hodgkin's disease, nodular sclerosis of lymph nodes of multiple sites (disorder)
188575004	Hodgkin's disease, mixed cellularity of lymph nodes of head, face and neck (disorder)
188576003	Hodgkin's disease, mixed cellularity of intrathoracic lymph nodes (disorder)
188577007	Hodgkin's disease, mixed cellularity of intra-abdominal lymph nodes (disorder)
188578002	Hodgkin's disease, mixed cellularity of lymph nodes of axilla and upper limb (disorder)
188579005	Hodgkin's disease, mixed cellularity of lymph nodes of inguinal region and lower limb (disorder)
188580008	Hodgkin's disease, mixed cellularity of intrapelvic lymph nodes (disorder)
188582000	Hodgkin's disease, mixed cellularity of lymph nodes of multiple sites (disorder)
188585003	Hodgkin's disease, lymphocytic depletion of lymph nodes of head, face and neck (disorder)
188586002	Hodgkin's disease, lymphocytic depletion of intrathoracic lymph nodes (disorder)
188587006	Hodgkin's disease, lymphocytic depletion of intra-abdominal lymph nodes (disorder)
188589009	Hodgkin's disease, lymphocytic depletion of lymph nodes of axilla and upper limb (disorder)
188590000	Hodgkin's disease, lymphocytic depletion of lymph nodes of inguinal region and lower limb (disorder)
188591001	Hodgkin's disease, lymphocytic depletion of intrapelvic lymph nodes (disorder)
188592008	Hodgkin's disease, lymphocytic depletion of spleen (disorder)
188593003	Hodgkin's disease, lymphocytic depletion of lymph nodes of multiple sites (disorder)
188609000	Nodular lymphoma of lymph nodes of head, face and neck (disorder)
188612002	Nodular lymphoma of lymph nodes of axilla and upper limb (disorder)
188613007	Nodular lymphoma of lymph nodes of inguinal region and lower limb (disorder)
188627002	Mycosis fungoides of lymph nodes of multiple sites (disorder)
188640007	Malignant histiocytosis of lymph nodes of head, face and neck (disorder)
188641006	Malignant histiocytosis of lymph nodes of axilla and upper limb (disorder)
188642004	Malignant histiocytosis of lymph nodes of inguinal region and lower limb (disorder)
188645002	Leukemic reticuloendotheliosis of lymph nodes of head, face and neck (disorder)
188648000	Leukemic reticuloendotheliosis of lymph nodes of axilla and upper limb (disorder)
188649008	Leukemic reticuloendotheliosis of lymph nodes of inguinal region and lower limb (disorder)
188660004	Malignant mast cell tumors (disorder)
188662007	Mast cell malignancy of lymph nodes of head and neck (disorder)
188663002	Mast cell malignancy of intrathoracic lymph nodes (disorder)
188664008	Mast cell malignancy of intra-abdominal lymph nodes (disorder)
188665009	Mast cell malignancy of lymph nodes of axilla and upper limb (disorder)
188666005	Mast cell malignancy of lymph nodes of inguinal region and lower limb (disorder)
188667001	Mast cell malignancy of intrapelvic lymph nodes (disorder)
188668006	Malignant mast cell sarcoma of spleen (disorder)
188669003	Mast cell malignancy of lymph nodes of multiple sites (disorder)
188672005	Follicular non-Hodgkin's mixed small cleaved and large cell lymphoma (disorder)
188674006	Diffuse malignant lymphoma - small non-cleaved cell (disorder)
188675007	Malignant lymphoma - small cleaved cell (disorder)
188676008	Malignant lymphoma - mixed small and large cell (disorder)
188679001	Diffuse non-Hodgkin's lymphoma undifferentiated (diffuse) (disorder)
188691005	Malignant immunoproliferative small intestinal disease (disorder)
188718006	Malignant plasma cell neoplasm, extramedullary plasmacytoma (disorder)
188725004	Lymphoid leukemia (disorder)
188726003	Subacute lymphoid leukemia (disorder)
188728002	Aleukemic lymphoid leukemia (disorder)
188729005	Adult T-cell leukemia (disorder)
188732008	Myeloid leukemia (disorder)
188733003	Chronic eosinophilic leukemia (disorder)
188734009	Chronic neutrophilic leukemia (disorder)
188736006	Subacute myeloid leukemia (disorder)
188737002	Chloroma (disorder)
188738007	Granulocytic sarcoma (disorder)
188741003	Aleukemic myeloid leukemia (disorder)
188744006	Monocytic leukemia (disorder)
188745007	Chronic monocytic leukemia (disorder)
188746008	Subacute monocytic leukemia (disorder)
188748009	Aleukemic monocytic leukemia (disorder)
188754005	Megakaryocytic leukemia (disorder)
188768003	Myelomonocytic leukemia (disorder)
188770007	Subacute myelomonocytic leukemia (disorder)
189509003	Refractory anemia without sideroblasts, so stated (disorder)
189962004	Malignant lymphoma, stem cell type (morphologic abnormality)
189982000	Reticulosarcoma morphology (morphologic abnormality)
189984004	Reticulosarcoma, pleomorphic cell type (morphologic abnormality)
189985003	Reticulosarcoma, nodular (morphologic abnormality)
190030009	Compound leukemias (disorder)
190055003	Eosinophilic leukemia (morphologic abnormality)
190818004	Waldenström macroglobulinemia (disorder)
190923000	Sporadic primary amyloidosis (disorder)
190955000	Histiocytosis X syndrome (disorder)
190995003	Thymic aplasia or dysplasia with immunodeficiency (disorder)
191255003	Transient acquired pure red cell aplasia (disorder)
209962000	Myeloma-associated amyloidosis (disorder)
230683002	Transient neonatal myasthenia gravis (disorder)
232075002	Lymphoma of retina (disorder)
234331007	Syngeneic bone marrow transplant (procedure)
234332000	T-cell depleted allogeneic bone marrow graft (procedure)
234333005	Imperfect T-cell depleted allogeneic bone marrow graft (procedure)
234334004	Allogeneic related bone marrow transplant (procedure)
234335003	Allogeneic unrelated bone marrow transplant (procedure)
234336002	Hemopoietic stem cell transplant (procedure)
234414004	Non-malignant white cell disorder (disorder)
234428005	Lymphocytoid disorder (disorder)
234519006	Bone marrow transplant rejection (disorder)
234520000	Bone marrow transplant failure (disorder)
234522008	Disease relapse in transplant marrow (disorder)
234577004	Lipochrome histiocytosis - familial (disorder)
234636008	Monosomy 22 and absence of immunoglobulin A (disorder)
234646005	Graft-versus-host disease (disorder)
236512004	Leukemic infiltrate of kidney (disorder)
236513009	Lymphoma of kidney (disorder)
239297008	Lymphomatoid granulomatosis of lung (disorder)
239940004	Lymphomatoid granulomatosis (disorder)
240531002	African Burkitt's lymphoma (disorder)
255048006	Tumor of lymphoid, hemopoietic and related tissue (navigational concept)
255191003	Localized malignant reticulohistiocytoma (disorder)
269475001	Malignant tumor of lymphoid, hemopoietic AND/OR related tissue (disorder)
269476000	Nodular lymphoma (disorder)
274905008	Malignant lymphoma - lymphocytic, intermediate differentiation (disorder)
275524009	Immunoproliferative neoplasm (disorder)
276811008	Gastric lymphoma (disorder)
276815004	Lymphoma of intestine (disorder)
276836002	Primary cerebral lymphoma (disorder)
277473004	B-cell chronic lymphocytic leukemia (disorder)
277474005	B-cell chronic lymphocytic leukemia variant (disorder)
277543005	Malignant white blood cell disorder (disorder)
277545003	T-cell chronic lymphocytic leukemia (disorder)
277549009	Chronic lymphocytic prolymphocytic leukemia syndrome (disorder)
277551008	Splenic lymphoma with villous lymphocytes (disorder)
277567002	T-cell prolymphocytic leukemia (disorder)
277568007	Hairy cell leukemia variant (disorder)
277569004	Large granular lymphocytic leukemia (disorder)
277570003	Lymphoma with spill (disorder)
277571004	B-cell acute lymphoblastic leukemia (disorder)
277572006	Precursor B-cell acute lymphoblastic leukemia (disorder)
277573001	Common acute lymphoblastic leukemia (disorder)
277574007	Null cell acute lymphoblastic leukemia (disorder)
277575008	T-cell acute lymphoblastic leukemia (disorder)
277579002	Light chain myeloma (disorder)
277580004	Non-secretory myeloma (disorder)
277587001	Juvenile chronic myeloid leukemia (disorder)
277589003	Myelodysplastic-myeloproliferative neoplasm with neutrophilia (disorder)
277597005	Myelodysplastic syndrome with isolated del(5q) (disorder)
277601005	Acute monoblastic leukemia (disorder)
277602003	Acute megakaryoblastic leukemia (disorder)
277604002	Malignant myeloid-lymphoid neoplasm (disorder)
277606000	Lymphoreticular tumor (disorder)
277609007	Hodgkin's disease, lymphocytic predominance - diffuse (disorder)
277610002	Hodgkin's disease, nodular sclerosis - lymphocytic predominance (disorder)
277611003	Hodgkin's disease, nodular sclerosis - mixed cellularity (disorder)
277612005	Hodgkin's disease, nodular sclerosis - lymphocytic depletion (disorder)
277613000	Cutaneous/peripheral T-cell lymphoma (disorder)
277614006	Prethymic and thymic T-cell lymphoma/leukemia (disorder)
277615007	Low grade B-cell lymphoma (disorder)
277616008	Diffuse low grade B-cell lymphoma (disorder)
277617004	High grade B-cell lymphoma (disorder)
277618009	Follicular low grade B-cell lymphoma (disorder)
277619001	B-cell prolymphocytic leukemia (disorder)
277622004	Mucosa-associated lymphoma (disorder)
277623009	Monocytoid B-cell lymphoma (disorder)
277624003	Follicular malignant lymphoma - mixed cell type (disorder)
277625002	Follicular malignant lymphoma - small cleaved cell (disorder)
277626001	Diffuse high grade B-cell lymphoma (disorder)
277627005	Nodular high grade B-cell lymphoma (disorder)
277628000	Diffuse malignant lymphoma - large cleaved cell (disorder)
277629008	Diffuse malignant lymphoma - large non-cleaved cell (disorder)
277632006	Diffuse malignant lymphoma - centroblastic polymorphic (disorder)
277637000	Large cell anaplastic lymphoma (disorder)
277641001	Follicular malignant lymphoma - large cell (disorder)
277642008	Low grade T-cell lymphoma (disorder)
277643003	High grade T-cell lymphoma (disorder)
277651000	Peripheral T-cell lymphoma - pleomorphic small cell (disorder)
277653002	Peripheral T-cell lymphoma - pleomorphic medium and large cell (disorder)
277654008	Enteropathy-associated T-cell lymphoma (disorder)
277664004	Malignant lymphoma of testis (disorder)
278051002	Malignant lymphoma of thyroid gland (disorder)
278052009	Malignant lymphoma of breast (disorder)
278189009	Hypergranular promyelocytic leukemia (disorder)
278257006	Peripheral blood stem cell graft (procedure)
278453007	Acute biphenotypic leukemia (disorder)
285420006	Immunoglobulin A myeloma (disorder)
285421005	Immunoglobulin G myeloma (disorder)
285422003	Immunoglobulin D myeloma (disorder)
285769009	Acute promyelocytic leukemia - hypogranular variant (disorder)
285839005	Acute myelomonocytic leukemia - eosinophilic variant (disorder)
302841002	Malignant lymphoma - small lymphocytic (disorder)
302842009	Diffuse malignant lymphoma - centroblastic (disorder)
302845006	Nodular malignant lymphoma, lymphocytic - well differentiated (disorder)
302848008	Nodular malignant lymphoma, lymphocytic - intermediate differentiation (disorder)
302855005	Subacute leukemia (disorder)
302856006	Aleukemic leukemia (disorder)
303017006	Malignant lymphoma, convoluted cell type (disorder)
303055001	Malignant lymphoma, follicular center cell (disorder)
303056000	Malignant lymphoma, follicular center cell, cleaved (disorder)
303057009	Malignant lymphoma, follicular center cell, non-cleaved (disorder)
307340003	Monosomy 7 syndrome (disorder)
307341004	Atypical hairy cell leukemia (disorder)
307592006	Basophilic leukemia (disorder)
307617006	Neutrophilic leukemia (disorder)
307622006	Prolymphocytic lymphosarcoma (disorder)
307623001	Malignant lymphoma - lymphoplasmacytic (disorder)
307624007	Diffuse malignant lymphoma - centroblastic-centrocytic (disorder)
307625008	Malignant lymphoma - centrocytic (disorder)
307633009	Hodgkin's disease, lymphocytic depletion, diffuse fibrosis (disorder)
307634003	Hodgkin's disease, lymphocytic depletion, reticular type (disorder)
307635002	Hodgkin's disease, nodular sclerosis - cellular phase (disorder)
307636001	Malignant lymphoma, mixed lymphocytic-histiocytic, nodular (disorder)
307637005	Malignant lymphoma, centroblastic-centrocytic, follicular (disorder)
307646004	Malignant lymphoma, lymphocytic, poorly differentiated, nodular (disorder)
307647008	Malignant lymphoma, centroblastic type, follicular (disorder)
307649006	Microglioma (disorder)
307651005	Primary myelofibrosis (disorder)
308121000	Follicular non-Hodgkin's lymphoma (disorder)
313427003	Lambda light chain myeloma (disorder)
314922006	B-cell lymphoma morphology (morphologic abnormality)
314923001	Low grade B-cell lymphoma morphology (morphologic abnormality)
314924007	Follicular low grade B-cell lymphoma morphology (morphologic abnormality)
314925008	High grade B-cell lymphoma morphology (morphologic abnormality)
314926009	T-cell lymphoma morphology (morphologic abnormality)
314927000	High grade T-cell lymphoma morphology (morphologic abnormality)
314929002	Diffuse low grade B-cell lymphoma morphology (morphologic abnormality)
314930007	Low grade T-cell lymphoma morphology (morphologic abnormality)
314931006	Nodular high grade B-cell lymphoma morphology (morphologic abnormality)
314934003	Diffuse high grade B-cell lymphoma morphology (morphologic abnormality)
359631009	Acute myeloid leukemia, minimal differentiation, FAB M0 (disorder)
359640008	Acute myeloid leukemia without maturation, FAB M1 (disorder)
359648001	Acute myeloid leukemia with maturation, FAB M2 (disorder)
371012000	Acute lymphoblastic leukemia, transitional pre-B-cell (disorder)
371134001	Malignant lymphoma, large cell, polymorphous, immunoblastic (disorder)
373168002	Reticulosarcoma (disorder)
373381004	Myelodysplastic syndrome, no International Classification of Diseases for Oncology subtype (morphologic abnormality)
373604002	Light chain deposition disease (disorder)
397007003	Mast cell disorder (disorder)
397009000	Mast cell malignancy (disorder)
397011009	Mast cell malignancy of lymph nodes (disorder)
397338009	Myelodysplastic neoplasm with increased blasts-1 (morphologic abnormality)
397339001	Myelodysplastic neoplasm with increased blasts-2 (morphologic abnormality)
397340004	Acute myeloid leukemia with recurrent genetic abnormality (morphologic abnormality)
397341000	Acute myeloid leukemia with multilineage dysplasia following a myelodysplastic syndrome or myelodysplastic syndrome/myeloproliferative disorder (morphologic abnormality)
397342007	Acute myeloid leukemia with multilineage dysplasia without antecedent myelodysplastic syndrome (morphologic abnormality)
397343002	Therapy-related acute myeloid leukemia and myelodysplastic syndrome, alkylating agent-related type (morphologic abnormality)
397344008	Therapy-related acute myeloid leukemia and myelodysplastic syndrome, topoisomerase type II inhibitor-related type (morphologic abnormality)
397345009	Acute leukemia of ambiguous lineage (morphologic abnormality)
397349003	Nodal marginal zone B-cell lymphoma (morphologic abnormality)
397350003	Extranodal marginal zone B-cell lymphoma of mucosa-associated lymphoid tissue (morphologic abnormality)
397352006	Primary cutaneous anaplastic large T-cell lymphoma, CD30-positive (morphologic abnormality)
397355008	Dendritic cell sarcoma, no International Classification of Diseases for Oncology subtype (morphologic abnormality)
397400006	Burkitt lymphoma/leukemia (morphologic abnormality)
397467006	Follicular lymphoma, cutaneous follicle center sub-type (morphologic abnormality)
397468001	Follicular lymphoma, diffuse follicle center sub-type, grade 1 (morphologic abnormality)
397469009	Follicular lymphoma, diffuse follicle center cell sub-type, grade 2 (morphologic abnormality)
398055000	T-lymphocyte deficiency (finding)
398623004	Myelodysplastic syndrome with excess blasts (disorder)
399648005	Intravascular large B-cell lymphoma (morphologic abnormality)
400001003	Primary cutaneous lymphoma (disorder)
400122007	Primary cutaneous T-cell lymphoma (disorder)
402355000	Acute graft-versus-host disease (disorder)
402356004	Chronic graft-versus-host disease (disorder)
402453006	Amyloid light chain amyloidosis due to multiple myeloma (disorder)
402454000	Primary systemic amyloidosis due to occult plasma cell dyscrasia (disorder)
402791005	B-lymphocyte immunodeficiency (disorder)
402792003	T-lymphocyte immunodeficiency (disorder)
402879006	T-cell leukemic infiltration of skin (disorder)
402880009	Primary cutaneous large T-cell lymphoma (disorder)
402881008	Primary cutaneous B-cell lymphoma (disorder)
402882001	Hodgkin's disease affecting skin (disorder)
404106004	Lymphomatoid papulosis with Hodgkin's disease (disorder)
404107008	Patch/plaque stage mycosis fungoides (disorder)
404108003	Poikilodermatous mycosis fungoides (disorder)
404109006	Follicular mucinosis type mycosis fungoides (disorder)
404110001	Hypomelanotic mycosis fungoides (disorder)
404111002	Lymphomatoid papulosis-associated mycosis fungoides (disorder)
404112009	Granulomatous mycosis fungoides (disorder)
404113004	Tumor stage mycosis fungoides (disorder)
404114005	Erythrodermic mycosis fungoides (disorder)
404115006	Bullous mycosis fungoides (disorder)
404116007	Mycosis fungoides with systemic infiltration (disorder)
404117003	Spongiotic mycosis fungoides (disorder)
404118008	Syringotropic mycosis fungoides (disorder)
404122003	Leukemic infiltration of skin (chronic T-cell lymphocytic leukemia) (disorder)
404123008	Leukemic infiltration of skin (T-cell prolymphocytic leukemia) (disorder)
404124002	Leukemic infiltration of skin (T-cell lymphoblastic leukemia) (disorder)
404126000	CD-30 positive pleomorphic large T-cell cutaneous lymphoma (disorder)
404127009	CD-30 positive T-immunoblastic cutaneous lymphoma (disorder)
404128004	CD-30 negative cutaneous T-cell lymphoma (disorder)
404129007	CD-30 negative anaplastic large T-cell cutaneous lymphoma (disorder)
404130002	CD-30 negative pleomorphic large T-cell cutaneous lymphoma (disorder)
404131003	CD-30 negative T-immunoblastic cutaneous lymphoma (disorder)
404133000	Subcutaneous panniculitic cutaneous T-cell lymphoma (disorder)
404134006	Anaplastic large T-cell systemic malignant lymphoma (disorder)
404135007	Angiocentric natural killer/T-cell malignant lymphoma involving skin (disorder)
404136008	Aggressive natural killer-cell leukemia involving skin (disorder)
404137004	Precursor B-cell lymphoblastic lymphoma involving skin (disorder)
404138009	Small lymphocytic B-cell lymphoma involving skin (disorder)
404139001	Leukemic infiltration of skin in hairy-cell leukemia (disorder)
404140004	Primary cutaneous marginal zone B-cell lymphoma (disorder)
404141000	Primary cutaneous immunocytoma (disorder)
404142007	Primary cutaneous plasmacytoma (disorder)
404143002	Primary cutaneous follicular center B-cell lymphoma (disorder)
404144008	Primary cutaneous diffuse large cell B-cell lymphoma (disorder)
404145009	Primary cutaneous anaplastic large cell B-cell lymphoma (disorder)
404147001	Follicular center B-cell lymphoma (nodal/systemic with skin involvement) (disorder)
404148006	Diffuse large B-cell lymphoma (nodal/systemic with skin involvement) (disorder)
404149003	Lymphoplasmacytic B-cell lymphoma, nodal/systemic with skin involvement (disorder)
404150003	Mantle cell B-cell lymphoma (nodal/systemic with skin involvement) (disorder)
404151004	Leukemic infiltration of skin in myeloid leukemia (disorder)
404152006	Leukemic infiltration of skin in acute myeloid leukemia (disorder)
404153001	Leukemic infiltration of skin in chronic myeloid leukemia (disorder)
404154007	Leukemic infiltration of skin in monocytic leukemia (disorder)
404155008	Granulocytic sarcoma affecting skin (disorder)
404156009	Leukemic infiltration of skin (disorder)
404157000	Specific skin infiltration in Hodgkin's disease (disorder)
404160007	Langerhans cell histiocytosis - Hashimoto-Pritzker type (disorder)
404169008	Malignant histiocytosis involving skin (disorder)
404171008	Mastocytoma (disorder)
404172001	Mast cell leukemia affecting skin (disorder)
405631006	Pediatric human immunodeficiency virus infection (disorder)
413440007	Acute lymphoblastic leukemia - category (morphologic abnormality)
413441006	Acute monocytic leukemia (disorder)
413442004	Acute monocytic/monoblastic leukemia (disorder)
413443009	Acute myeloid leukemia - category (morphologic abnormality)
413527004	Anaplastic large cell lymphoma, T/Null cell, primary systemic type (morphologic abnormality)
413537009	Angioimmunoblastic T-cell lymphoma (disorder)
413587002	Smoldering myeloma (disorder)
413656006	Blastic phase chronic myeloid leukemia (disorder)
413836008	Chronic eosinophilic leukemia (morphologic abnormality)
413840004	Chronic lymphoid leukemia - category (morphologic abnormality)
413841000	Chronic myeloid leukemia - category (morphologic abnormality)
413842007	Chronic myeloid leukemia in lymphoid blast crisis (disorder)
413843002	Chronic myeloid leukemia in myeloid blast crisis (disorder)
413847001	Chronic phase chronic myeloid leukemia (disorder)
413990004	Diffuse large B-cell lymphoma - category (morphologic abnormality)
414166008	Extranodal natural killer/T-cell lymphoma, nasal type (disorder)
414553000	Kappa light chain myeloma (disorder)
414644002	Malignant hematopoietic neoplasm (morphologic abnormality)
414645001	Malignant histiocytic neoplasm - category (morphologic abnormality)
414653009	Mast cell neoplasm (disorder)
414780005	Mucosa-associated lymphoid tissue lymphoma of orbit (disorder)
414825006	Neoplasm of hematopoietic cell type (disorder)
415110002	Plasma cell myeloma/plasmacytoma (disorder)
415111003	Plasma cell neoplasm (disorder)
415112005	Plasmacytoma (disorder)
415113000	Plasmacytoma - category (morphologic abnormality)
415283002	Myelodysplastic syndrome with excess blasts-1 (disorder)
415284008	Myelodysplastic syndrome with excess blasts-2 (disorder)
415285009	Myelodysplastic syndrome with multilineage dysplasia (disorder)
415286005	Myelodysplastic syndrome with ring sideroblasts and multilineage dysplasia (disorder)
415287001	Relapsing chronic myeloid leukemia (disorder)
417152008	Langerhans cell histiocytosis of lung (disorder)
418265009	Primary cutaneous B-cell lymphoma - category (morphologic abnormality)
418628003	Follicular mycosis fungoides (morphologic abnormality)
418789003	Primary cutaneous plasmacytoma (morphologic abnormality)
419018000	Primary cutaneous large T-cell lymphoma - category (morphologic abnormality)
419094004	Immunodeficiency-associated Burkitt's lymphoma (morphologic abnormality)
419283005	Primary cutaneous T-cell lymphoma - category (morphologic abnormality)
419392005	Primary cutaneous lymphoma (morphologic abnormality)
419586003	Primary cutaneous T-cell lymphoma, large cell, CD30-negative (morphologic abnormality)
419662008	Primary cutaneous follicle center cell lymphoma (morphologic abnormality)
419770008	Endemic Burkitt's lymphoma (morphologic abnormality)
419879004	Atypical Burkitt's lymphoma (morphologic abnormality)
420028002	Primary cutaneous marginal zone B-cell lymphoma (morphologic abnormality)
420063007	Sporadic Burkitt's lymphoma (morphologic abnormality)
420302007	Reticulosarcoma with acquired immunodeficiency syndrome (disorder)
420519005	Malignant lymphoma of the eye region (disorder)
420788006	Intraocular non-Hodgkin malignant lymphoma (disorder)
420890002	Precursor T cell lymphoblastic leukemia/lymphoblastic lymphoma (disorder)
421246008	Precursor T-cell lymphoblastic lymphoma (disorder)
421283008	Primary lymphoma of brain with acquired immunodeficiency syndrome (disorder)
421418009	Mature T-cell AND/OR natural killer cell neoplasm (disorder)
421696004	Precursor T-cell neoplasm (disorder)
421983003	Noninfectious gastroenteritis with acquired immunodeficiency syndrome (disorder)
422172005	T-cell AND/OR natural killer-cell neoplasm (disorder)
422282000	Malignant neoplasm with acquired immunodeficiency syndrome (disorder)
422853008	Lymphoma of retroperitoneal space (disorder)
425333006	Myeloproliferative disorder (disorder)
425563003	Grafting of cord blood to bone marrow (procedure)
425657001	Osteosclerotic myeloma (disorder)
425688002	Philadelphia chromosome-positive acute lymphoblastic leukemia (disorder)
425749006	Subacute myeloid leukemia in remission (disorder)
425843001	Allogeneic peripheral blood stem cell transplant (procedure)
425869007	Acute promyelocytic leukemia, FAB M3, in remission (disorder)
425941003	Precursor B-cell acute lymphoblastic leukemia in remission (disorder)
425983008	Autologous peripheral blood stem cell transplant (procedure)
426071002	Hodgkin's disease in remission (disorder)
426124006	Acute myeloid leukemia with maturation, FAB M2, in remission (disorder)
426217000	Aleukemic leukemia in remission (disorder)
426248008	Aleukemic lymphoid leukemia in remission (disorder)
426336007	Solitary osseous myeloma (disorder)
426370008	Subacute lymphoid leukemia in remission (disorder)
426425001	Allograft of bone marrow from sibling donor (procedure)
426598005	Amyloid light-chain nephropathy (disorder)
426642002	Erythroleukemia, FAB M6 in remission (disorder)
426885008	Hodgkin's disease, lymphocytic depletion of lymph nodes of head (disorder)
426955004	Philadelphia chromosome-positive acute lymphoblastic leukemia (morphologic abnormality)
427056005	Subacute leukemia in remission (disorder)
427141003	Malignant lymphoma in remission (disorder)
427374007	Immunoproliferative neoplasm in remission (disorder)
427423003	Allograft of bone marrow from matched unrelated donor (procedure)
427615008	Allograft of cord blood to bone marrow (procedure)
427642009	T-cell acute lymphoblastic leukemia in remission (disorder)
427658007	Acute myelomonocytic leukemia, FAB M4, in remission (disorder)
428103008	Disorder of transplanted bone marrow (disorder)
429362002	Short stature associated with bone marrow transplant (disorder)
429450002	Disorder related to bone marrow transplantation (disorder)
429514007	Growth hormone deficiency after bone marrow transplant (disorder)
430338009	Smoldering chronic lymphocytic leukemia (disorder)
431456004	Accelerated rejection of bone marrow transplant (disorder)
431862001	Acute rejection of bone marrow transplant (disorder)
431953002	Chronic rejection of bone marrow transplant (disorder)
432782005	Hyperacute rejection of bone marrow transplant (disorder)
440422002	Asymptomatic multiple myeloma (disorder)
441313008	Indolent multiple myeloma (disorder)
441559006	Mantle cell lymphoma of spleen (disorder)
441962003	Large cell lymphoma of intrapelvic lymph nodes (disorder)
442537007	Non-Hodgkin lymphoma associated with Human immunodeficiency virus infection (disorder)
442557006	Grafting of bone marrow using allograft from unmatched unrelated donor (procedure)
443487006	Mantle cell lymphoma (disorder)
444597005	Extranodal marginal zone lymphoma of mucosa-associated lymphoid tissue of stomach (disorder)
444910004	Primary mediastinal (thymic) large B-cell lymphoma (disorder)
444911000	Acute myeloid leukemia with t(9:11)(p22;q23); MLLT3-MLL (disorder)
445105005	Blastic plasmacytoid dendritic cell neoplasm (disorder)
445227008	Juvenile myelomonocytic leukemia (disorder)
445269007	Extranodal marginal zone B-cell lymphoma of mucosa-associated lymphoid tissue (disorder)
445406001	Hepatosplenic T-cell lymphoma (disorder)
445448008	Acute myeloid leukemia with myelodysplasia-related changes (disorder)
445738007	Myelodysplastic/myeloproliferative disease (disorder)
445757003	Allogeneic bone marrow transplantation without purging (procedure)
445925008	Lymphomatous infiltration (morphologic abnormality)
446253009	Allogeneic bone marrow transplantation with purging (procedure)
446688004	Leukemic infiltration (morphologic abnormality)
447100004	Marginal zone lymphoma (disorder)
447596005	Myelodysplastic/myeloproliferative neoplasm, unclassifiable (disorder)
447656001	Lymphoma of pylorus of stomach (disorder)
447658000	Lymphoma of fundus of stomach (disorder)
447766003	Lymphoma of pyloric antrum of stomach (disorder)
447805007	Lymphoma of greater curvature of stomach (disorder)
447806008	Lymphoma of cardia of stomach (disorder)
447989004	Non-Hodgkin's lymphoma of extranodal site (disorder)
448212009	Anaplastic lymphoma kinase negative anaplastic large cell lymphoma (disorder)
448213004	Diffuse non-Hodgkin's lymphoma of prostate (disorder)
448217003	Follicular non-Hodgkin's lymphoma of prostate (disorder)
448220006	Non-Hodgkin's lymphoma of bone (disorder)
448231003	Follicular non-Hodgkin's lymphoma of nose (disorder)
448254007	Non-Hodgkin's lymphoma of central nervous system (disorder)
448269008	Lymphoma of lesser curvature of stomach (disorder)
448317000	Follicular non-Hodgkin's lymphoma of soft tissue (disorder)
448319002	Diffuse non-Hodgkin's lymphoma of nasopharynx (disorder)
448354009	Non-Hodgkin's lymphoma of intestine (disorder)
448371005	Non-Hodgkin's lymphoma of nasopharynx (disorder)
448372003	Non-Hodgkin's lymphoma of lung (disorder)
448376000	Non-Hodgkin's lymphoma of ovary (disorder)
448384001	Non-Hodgkin's lymphoma of nose (disorder)
448386004	Non-Hodgkin's lymphoma of oral cavity (disorder)
448387008	Non-Hodgkin's lymphoma of testis (disorder)
448447004	Non-Hodgkin's lymphoma of skin (disorder)
448465000	Diffuse non-Hodgkin's lymphoma of testis (disorder)
448468003	Diffuse non-Hodgkin's lymphoma of oral cavity (disorder)
448553002	Lymphoma of pelvis (disorder)
448555009	Lymphoma of body of stomach (disorder)
448560008	Diffuse non-Hodgkin's lymphoma of extranodal site (disorder)
448561007	Follicular non-Hodgkin's lymphoma of extranodal site (disorder)
448607004	Diffuse non-Hodgkin's lymphoma of uterine cervix (disorder)
448609001	Diffuse non-Hodgkin's lymphoma of ovary (disorder)
448663003	Diffuse non-Hodgkin's lymphoma of stomach (disorder)
448666006	Follicular non-Hodgkin's lymphoma of bone (disorder)
448672006	Follicular non-Hodgkin's lymphoma of lung (disorder)
448709005	Non-Hodgkin's lymphoma of stomach (disorder)
448738008	Non-Hodgkin's lymphoma of soft tissue (disorder)
448774004	Non-Hodgkin's lymphoma of uterine cervix (disorder)
448865007	Follicular non-Hodgkin's lymphoma of skin (disorder)
448867004	Diffuse non-Hodgkin's lymphoma of lung (disorder)
448995000	Follicular non-Hodgkin's lymphoma of central nervous system (disorder)
449053004	Lymphoma of lower esophagus (disorder)
449058008	Follicular non-Hodgkin's lymphoma of tonsil (disorder)
449059000	Follicular non-Hodgkin's lymphoma of uterine cervix (disorder)
449063007	Follicular non-Hodgkin's lymphoma of oral cavity (disorder)
449065000	Diffuse non-Hodgkin's lymphoma of nose (disorder)
449072004	Lymphoma of gastrointestinal tract (disorder)
449074003	Lymphoma of small intestine (disorder)
449075002	Lymphoma of cardioesophageal junction (disorder)
449108003	Philadelphia chromosome positive chronic myelogenous leukemia (disorder)
449173006	Diffuse non-Hodgkin's lymphoma of tonsil (disorder)
449176003	Diffuse non-Hodgkin's lymphoma of intestine (disorder)
449177007	Diffuse non-Hodgkin's lymphoma of bone (disorder)
449187006	Kappa light chain deficiency (disorder)
449216004	Diffuse non-Hodgkin's lymphoma of soft tissue (disorder)
449217008	Diffuse non-Hodgkin's lymphoma of skin (disorder)
449218003	Lymphoma of sigmoid colon (disorder)
449219006	Follicular non-Hodgkin's lymphoma of nasopharynx (disorder)
449220000	Diffuse follicle center lymphoma (disorder)
449221001	Diffuse non-Hodgkin's lymphoma of central nervous system (disorder)
449222008	Follicular non-Hodgkin's lymphoma of stomach (disorder)
449292003	Non-Hodgkin's lymphoma of tonsil (disorder)
449307001	Follicular non-Hodgkin's lymphoma of ovary (disorder)
449318001	Non-Hodgkin's lymphoma of prostate (disorder)
449384005	Lambda light chain deficiency (disorder)
449386007	Philadelphia chromosome negative chronic myelogenous leukemia (disorder)
449408005	Disorder of kidney due to kappa light chain disease (disorder)
449409002	Disorder of kidney due to lambda light chain disease (disorder)
449418000	Follicular non-Hodgkin's lymphoma of testis (disorder)
449419008	Follicular non-Hodgkin's lymphoma of intestine (disorder)
449784008	Diffuse infiltrative lymphocytosis syndrome (disorder)
450907007	Hydroa vacciniforme-like lymphoma (morphologic abnormality)
450908002	Primary cutaneous gamma-delta T-cell lymphoma (morphologic abnormality)
450909005	Plasmablastic lymphoma (morphologic abnormality)
450910000	Anaplastic lymphoma kinase positive large B-cell lymphoma (morphologic abnormality)
450911001	Large B-cell lymphoma arising in human herpesvirus type 8 associated multicentric Castleman disease (morphologic abnormality)
450912008	Fibroblastic reticular cell tumor (morphologic abnormality)
450913003	Mixed phenotype acute leukemia (morphologic abnormality)
450914009	Mixed phenotype acute leukemia with t(9;22)(q34;q11.2); BCR-ABL1 (morphologic abnormality)
450915005	Mixed phenotype acute leukemia with t(v;11q23); MLL rearranged (morphologic abnormality)
450916006	Mixed phenotype acute leukemia with myeloid and B-cell lymphoid phenotypes (morphologic abnormality)
450917002	Mixed phenotype acute leukemia with myeloid and T-cell lymphoid phenotypes (morphologic abnormality)
450920005	B lymphoblastic leukemia / lymphoma - category (morphologic abnormality)
450928003	Acute myeloid leukemia with DEK::NUP214 fusion (morphologic abnormality)
450929006	Acute myeloid leukemia with MECOM rearrangement (morphologic abnormality)
450935006	Myeloid leukemia associated with Down Syndrome (morphologic abnormality)
450937003	Acute myeloid leukemia with RBM15::MKL1 fusion (morphologic abnormality)
450940003	Myeloid-lymphoid neoplasm with PDGFRA rearrangement (morphologic abnormality)
450945008	Refractory cytopenia with unilineage dysplasia (morphologic abnormality)
450946009	Refractory neutropenia (morphologic abnormality)
450947000	Refractory thrombocytopenia (morphologic abnormality)
450949002	B lymphoblastic leukemia lymphoma, no International Classification of Diseases for Oncology subtype (morphologic abnormality)
450950002	B lymphoblastic leukemia lymphoma with t(9;22)(q34;q11.2); BCR-ABL1 (morphologic abnormality)
450951003	B lymphoblastic leukemia lymphoma with t(v;11q23); MLL rearranged (morphologic abnormality)
450952005	B lymphoblastic leukemia lymphoma with t(12;21)(p13;q22); TEL-AML1 (ETV6-RUNX1) (morphologic abnormality)
450953000	B lymphoblastic leukemia lymphoma with hyperdiploidy (morphologic abnormality)
450954006	B lymphoblastic leukemia lymphoma with hypodiploidy (Hypodiploid ALL) (morphologic abnormality)
450955007	B lymphoblastic leukemia lymphoma with t(5;14)(q31;q32); IL3-IGH (morphologic abnormality)
450956008	B lymphoblastic leukemia lymphoma with t(1;19)(q23;p13.3); E2A-PBX1 (TCF3-PBX1) (morphologic abnormality)
450958009	Malignant lymphoma, diffuse large B-cell, immunoblastic (morphologic abnormality)
450959001	T-cell/histiocyte rich large B-cell lymphoma (morphologic abnormality)
698075004	Syngeneic peripheral blood stem cell transplantation (procedure)
698646006	Acute monoblastic leukemia in remission (disorder)
699293000	Ischemic myelofibrosis (disorder)
699657009	Hepatosplenic gamma-delta cell lymphoma (disorder)
699818003	T-cell large granular lymphocytic leukemia (disorder)
702446006	Core binding factor acute myeloid leukemia (disorder)
702476004	Therapy-related myelodysplastic syndrome (disorder)
702785000	Large cell anaplastic lymphoma T cell and Null cell type (disorder)
702786004	Follicular non-Hodgkin's lymphoma diffuse follicle center sub-type grade 1 (disorder)
702977001	Follicular non-Hodgkin's lymphoma diffuse follicle center cell sub-type grade 2 (disorder)
703387000	Acute myeloid leukemia with normal karyotype (disorder)
703626001	Anaplastic large cell lymphoma, T/Null cell, primary systemic type (disorder)
703817002	Myelodysplastic/myeloproliferative neoplasm with ring sideroblasts and thrombocytosis (morphologic abnormality)
703818007	Acute monoblastic and monocytic leukemia (morphologic abnormality)
703819004	Acute myeloid leukemia with CEBPA mutation (morphologic abnormality)
703820005	Acute myeloid leukemia with mutated NPM1 (morphologic abnormality)
703821009	T lymphoblastic leukemia/lymphoma (morphologic abnormality)
703822002	Indeterminate dendritic cell tumor (morphologic abnormality)
707431006	Langerhans cell histiocytosis of diaper area (disorder)
707432004	Langerhans cell histiocytosis of skin (disorder)
709115004	Transplantation of autologous hematopoietic stem cell (procedure)
709471005	Periodontitis co-occurrent with leukemia (disorder)
711429001	Transplantation of autologous progenitor cell (procedure)
713325002	Primary cerebral lymphoma co-occurrent with human immunodeficiency virus infection (disorder)
713483007	Reticulosarcoma co-occurrent with human immunodeficiency virus infection (disorder)
713516007	Primary effusion lymphoma (disorder)
713571008	Disorder of central nervous system co-occurrent with human immunodeficiency virus infection (disorder)
713572001	Malignant neoplastic disease co-occurrent with human immunodeficiency virus infection (disorder)
713718006	Diffuse non-Hodgkin immunoblastic lymphoma co-occurrent with human immunodeficiency virus infection (disorder)
713897006	Burkitt lymphoma co-occurrent with human immunodeficiency virus infection (disorder)
714251006	Philadelphia chromosome-negative precursor B-cell acute lymphoblastic leukemia (disorder)
714463003	Primary effusion lymphoma co-occurrent with infection caused by Human herpesvirus 8 (disorder)
715664005	Interdigitating dendritic cell sarcoma (disorder)
715950008	Anaplastic lymphoma kinase positive large B-cell lymphoma (disorder)
716655008	Aggressive systemic mastocytosis (disorder)
716788007	Epstein-Barr virus positive diffuse large B-cell lymphoma of elderly (disorder)
716789004	Epstein-Barr virus positive diffuse large B-cell lymphoma of elderly (morphologic abnormality)
718107000	Severe combined immunodeficiency T-cell negative B-cell positive due to janus kinase-3 deficiency (disorder)
718200007	Primary pulmonary lymphoma (disorder)
721301004	Myeloid and lymphoid neoplasm with fibroblast growth factor receptor 1 abnormality (disorder)
721302006	Myelodysplastic/myeloproliferative neoplasm with ring sideroblasts and thrombocytosis (disorder)
721303001	Refractory neutropenia (disorder)
721304007	Refractory thrombocytopenia (disorder)
721305008	Acute myeloid leukemia due to recurrent genetic abnormality (disorder)
721306009	Therapy related acute myeloid leukemia and myelodysplastic syndrome (disorder)
721308005	Acute leukemia of ambiguous lineage (disorder)
721310007	Aggressive natural killer-cell leukemia (disorder)
721311006	Systemic Epstein-Barr virus positive T-cell lymphoproliferative disease of childhood (disorder)
721313009	Indeterminate dendritic cell neoplasm (disorder)
721314003	Fibroblastic reticular cell neoplasm (disorder)
721555001	Follicular lymphoma of small intestine (disorder)
721762007	Adult T-cell leukemia/lymphoma of skin (disorder)
722795004	Meningeal leukemia (disorder)
722953004	B-cell lymphoma unclassifiable with features intermediate between Burkitt lymphoma and diffuse large B-cell lymphoma (disorder)
722954005	B-cell lymphoma unclassifiable with features intermediate between classical Hodgkin lymphoma and diffuse large B-cell lymphoma (disorder)
722955006	Chronic lymphoproliferative disorder of natural killer cells (disorder)
722956007	Early post-transplant lymphoproliferative disorder (disorder)
723889003	B lymphoblastic leukemia lymphoma with t(9:22) (q34;q11.2); BCR-ABL 1 (disorder)
724642009	Myeloid neoplasm associated with beta-type platelet-derived growth factor receptor gene rearrangement (disorder)
724644005	Myeloid leukemia associated with Down syndrome (disorder)
724645006	T-cell histiocyte rich large B-cell lymphoma (disorder)
724647003	Diffuse large B-cell lymphoma co-occurrent with chronic inflammation caused by Epstein-Barr virus (disorder)
724648008	Plasmablastic lymphoma (disorder)
724649000	Langerhans cell sarcoma (disorder)
724650000	Primary follicular dendritic cell sarcoma (disorder)
725390002	Acute myeloid leukemia with t(8;16)(p11;p13) translocation (disorder)
725391003	Acute myeloid leukemia with t(8;16)(p11;p13) translocation (morphologic abnormality)
725437002	Chronic lymphocytic leukemia genetic mutation variant (disorder)
726721002	Nodal marginal zone B-cell lymphoma (disorder)
733598001	Acute myeloid leukemia with t(6;9)(p23;q34) translocation (disorder)
733627006	Primary cutaneous gamma-delta-positive T-cell lymphoma (disorder)
733860007	Pediatric nodal marginal zone lymphoma (morphologic abnormality)
733895005	Primary cutaneous CD8 positive aggressive epidermotropic cytotoxic T-cell lymphoma (morphologic abnormality)
733917002	Pediatric follicular lymphoma (morphologic abnormality)
734066005	Diffuse large B-cell lymphoma of central nervous system (disorder)
734067001	Splenic diffuse red pulp small B-cell lymphoma (morphologic abnormality)
734076008	Diffuse large B-cell lymphoma associated with chronic inflammation (morphologic abnormality)
734141009	Splenic B-cell lymphoma (morphologic abnormality)
734142002	B-cell lymphoma with features intermediate between diffuse large B-cell lymphoma and Burkitt lymphoma (morphologic abnormality)
734522002	Acute myeloid leukemia with FMS-like tyrosine kinase-3 mutation (disorder)
734524001	Acute myeloid leukemia with FMS-like tyrosine kinase-3 mutation (morphologic abnormality)
735332000	Primary cutaneous diffuse large cell B-cell lymphoma of lower extremity (disorder)
736322001	Pediatric follicular lymphoma (disorder)
737223000	Dendritic cell neoplasm (disorder)
737224006	Histiocytic neoplasm (disorder)
737307003	Natural-killer cell deficiency (disorder)
738527001	Myeloid and/or lymphoid neoplasm associated with platelet derived growth factor receptor alpha rearrangement (disorder)
738770003	Anaplastic lymphoma kinase positive anaplastic large cell lymphoma (disorder)
739301006	Osteoporosis co-occurrent and due to multiple myeloma (disorder)
762315004	Therapy related acute myeloid leukemia due to and following administration of antineoplastic agent (disorder)
762690000	Classical Hodgkin lymphoma (disorder)
762691001	Classical Hodgkin lymphoma (morphologic abnormality)
763309005	Acute myeloid leukemia with nucleophosmin 1 somatic mutation (disorder)
763477007	Primary lymphoma of conjunctiva (disorder)
763666008	Splenic marginal zone B-cell lymphoma (disorder)
763719001	Hydroa vacciniforme-like lymphoma (disorder)
763796007	Megakaryoblastic acute myeloid leukemia with t(1;22)(p13;q13) (disorder)
763884007	Splenic diffuse red pulp small B-cell lymphoma (disorder)
764855007	Acute myeloid leukemia with CCAAT/enhancer binding protein alpha somatic mutation (disorder)
764940002	Inherited acute myeloid leukemia (disorder)
765136002	Primary cutaneous CD8 positive aggressive epidermotropic cytotoxic T-cell lymphoma (disorder)
765145001	T cell negative B cell positive severe combined immunodeficiency due to gamma chain deficiency (disorder)
765328000	Classic mycosis fungoides (disorder)
766045006	Acute myeloid leukemia and myelodysplastic syndrome related to alkylating agent (disorder)
766046007	Acute myeloid leukemia and myelodysplastic syndrome related to topoisomerase type 2 inhibitor (disorder)
766048008	Acute myeloid leukemia and myelodysplastic syndrome related to radiation (disorder)
766935007	Primary bone lymphoma (disorder)
770402000	Aleukemic mast cell leukemia (disorder)
770785002	T-cell immunodeficiency due to ras homolog family member H deficiency (disorder)
771073006	Lymphoproliferative disorder caused by methotrexate (disorder)
773730002	Osteopetrosis hypogammaglobulinemia syndrome (disorder)
773995001	Primary cutaneous anaplastic large cell lymphoma (disorder)
775909002	Congenital neutropenia, myelofibrosis, nephromegaly syndrome (disorder)
778024005	Monocytopenia with susceptibility to infections (disorder)
780817000	Undifferentiated myeloproliferative disease (disorder)
780844005	Acute myeloid leukemia with inv(3)(q21q26.2) or t(3;3)(q21;q26.2); RPN1-EVI1 (disorder)
782750002	T-cell receptor alpha-beta-positive T-cell deficiency (disorder)
783017000	Acute myeloid leukemia with BCR::ABL1 fusion (morphologic abnormality)
783150002	Iatrogenic immunodeficiency-associated lymphoproliferative disorder (disorder)
783220004	Burkitt-like lymphoma with 11q aberration (morphologic abnormality)
783263001	Acute myeloid leukemia with mutated RUNX1 (morphologic abnormality)
783541009	Breast implant–associated anaplastic large-cell lymphoma (disorder)
783565007	Indolent T-cell lymphoproliferative disorder of gastrointestinal tract (disorder)
783615009	Erythropoietic uroporphyria associated with myeloid malignancy (disorder)
783744003	B-lymphoblastic leukemia lymphoma BCR-ABL1-like (morphologic abnormality)
784551004	Follicular T-cell lymphoma (morphologic abnormality)
785825000	B lymphoblastic leukemia lymphoma with intrachromosomal amplification of chromosome 21 (morphologic abnormality)
786909001	High grade B-cell lymphoma with MYC and BCL2 and/or BCL6 rearrangements (morphologic abnormality)
786960000	Large B-cell lymphoma with interferon regulatory factor 4 rearrangement (morphologic abnormality)
787036009	Monomorphic epitheliotropic intestinal T-cell lymphoma (morphologic abnormality)
787198005	Primary cutaneous acral CD8 positive T-cell lymphoma (morphologic abnormality)
787565006	Diffuse large B-cell lymphoma activated B-cell subtype (morphologic abnormality)
787594004	Diffuse large B-cell lymphoma germinal centre B-cell subtype (morphologic abnormality)
787941004	Myeloid-lymphoid neoplasm with JAK2 rearrangement (morphologic abnormality)
788674000	Primary cutaneous CD4 positive small/medium T-cell lymphoproliferative disorder (disorder)
788740009	Acute myeloid leukemia with biallelic CEBPA mutation (morphologic abnormality)
788874003	B-cell prolymphocytic leukemia in remission (disorder)
788972003	Juvenile myelomonocytic leukemia in remission (disorder)
789435006	Myelodysplastic syndrome with ring sideroblasts and multilineage dysplasia (morphologic abnormality)
789689004	Malignant lymphomatoid granulomatosis (disorder)
789690008	Malignant lymphomatoid granulomatosis of lung (disorder)
830057003	Relapsing classical Hodgkin lymphoma (disorder)
836276000	Hodgkin sarcoma (morphologic abnormality)
836277009	Hodgkin granuloma (morphologic abnormality)
836486002	Lymphomatous infiltrate of kidney (disorder)
838340006	B lymphoblastic leukemia lymphoma with t(5;14)(q31;q32); IL3-IGH (disorder)
838341005	B lymphoblastic leukemia lymphoma with t(v;11q23); MLL rearranged (disorder)
838342003	B lymphoblastic leukemia lymphoma with t(12;21) (p13;q22); TEL/AML1 (ETV6-RUNX1) (disorder)
838343008	B lymphoblastic leukemia lymphoma with t(1;19)(Q23;P13.3); E2A-PBX1 (TCF3/PBX1) (disorder)
838344002	B lymphoblastic leukemia lymphoma with hypodiploidy (disorder)
838346000	B lymphoblastic leukemia lymphoma with hyperdiploidy (disorder)
838355002	Acute myeloid leukemia with CBFB::MYH11 fusion (disorder)
840423002	Diffuse large B-cell lymphoma of small intestine (disorder)
840424008	Diffuse large B-cell lymphoma of stomach (disorder)
866098005	Large B-cell lymphoma arising in HHV8-associated multicentric Castleman disease (disorder)
866109006	Lymphocytic hypereosinophilic syndrome (disorder)
871540009	Myelofibrosis due to and following polycythemia vera (disorder)
871541008	Myelofibrosis due to and following essential thrombocythemia (disorder)
1228881003	Leukocyte chemotactic factor-2 amyloidosis (disorder)
12281000132104	Relapsing acute myeloid leukemia (disorder)
12291000132102	Refractory acute myeloid leukemia (disorder)
12301000132103	Acute lymphoid leukemia relapse (disorder)
12311000132101	Refractory acute lymphoid leukemia (disorder)
12341000132100	B-cell lymphoma, unclassifiable, with features intermediate between diffuse large B-cell lymphoma and Burkitt lymphoma (morphologic abnormality)
12351000132102	B-cell lymphoma, unclassifiable, with features intermediate between diffuse large B-cell lymphoma and Hodgkin lymphoma (morphologic abnormality)
61291000119103	Disorder of central nervous system co-occurrent and due to acute lymphoid leukemia in remission (disorder)
61301000119102	Disorder of central nervous system co-occurrent and due to acute lymphoid leukemia (disorder)
116691000119101	Marginal zone lymphoma of spleen (disorder)
116811000119106	Non-Hodgkin lymphoma of central nervous system metastatic to lymph node of lower limb (disorder)
116821000119104	Non-Hodgkin lymphoma of central nervous system metastatic to lymph node of upper limb (disorder)
116841000119105	Marginal zone lymphoma of lymph nodes of multiple sites (disorder)
116871000119103	Mantle cell lymphoma of lymph nodes of multiple sites (disorder)
117211000119105	Peripheral T-cell lymphoma of lymph nodes of multiple sites (disorder)
121131000119109	Chronic graft versus host disease after transplantation of bone marrow (disorder)
133751000119102	Lymphoma of colon (disorder)
228311000000103	Allograft of bone marrow from haploidentical donor (procedure)
284681000000100	Syngeneic peripheral blood stem cell transplant (procedure)
285581000000102	Transplantation of stem cells (procedure)
350951000119101	B-cell lymphoma of intra-abdominal lymph nodes (disorder)
351211000119104	B-cell lymphoma of lymph nodes of multiple sites (disorder)
352251000119109	Small lymphocytic B-cell lymphoma of lymph nodes of multiple sites (disorder)
352411000119109	Small lymphocytic B-cell lymphoma of intra-abdominal lymph nodes (disorder)
352791000119108	Non-Hodgkin's lymphoma of lymph nodes of multiple sites (disorder)
354851000119101	Follicular non-Hodgkin's lymphoma of lymph nodes of multiple sites (disorder)
378841000000102	Allograft of bone marrow from unmatched unrelated donor (procedure)
815121000000102	Follicular lymphoma grade 3a (morphologic abnormality)
815131000000100	Follicular lymphoma grade 3b (morphologic abnormality)
815361000000107	Acute myeloid leukaemia with 11q23 abnormality (disorder)
820601000000103	Refractory anaemia with multilineage dysplasia (disorder)
847481000000109	Follicular lymphoma grade 1 (disorder)
847631000000107	Follicular lymphoma grade 2 (disorder)
847651000000100	Follicular lymphoma grade 3 (disorder)
847691000000108	Follicular lymphoma grade 3a (disorder)
847701000000108	Follicular lymphoma grade 3b (disorder)
847741000000106	Diffuse large B-cell lymphoma (disorder)
863741000000108	Clinical stage A chronic lymphocytic leukaemia (disorder)
863761000000109	Clinical stage B chronic lymphocytic leukaemia (disorder)
863781000000100	Clinical stage C chronic lymphocytic leukaemia (disorder)
1090241000000107	Angioimmunoblastic T-cell lymphoma with dysproteinaemia (disorder)
1091861000000100	Follicular lymphoma, cutaneous follicle centre (disorder)
1091891000000106	B-cell Hodgkin's lymphoma (disorder)
1091921000000103	B-cell non-Hodgkin's lymphoma (disorder)
16318001000119107	Hypogammaglobulinemia due to multiple myeloma (disorder)

## Sheet: Aug solid organ transplant
SNOMED	term
698306007	Awaiting transplantation of kidney (situation)
18027006	Transplantation of liver (procedure)
18919000	Transplantation of coronary artery (procedure)
27280000	Liver transplant with recipient hepatectomy (procedure)
28009009	Liver transplant without recipient hepatectomy (procedure)
29507009	Transplantation of heart valve (procedure)
32413006	Transplantation of heart (procedure)
32477003	Heart-lung transplant with recipient cardiectomy-pneumonectomy (procedure)
33167004	Complication of transplanted liver (disorder)
44165003	Complication of transplanted lung (disorder)
47058000	Heart transplant with recipient cardiectomy (procedure)
52213001	Renal homotransplantation excluding donor and recipient nephrectomy (procedure)
58797008	Complication of transplanted kidney (disorder)
61535006	Transplantation of spleen (procedure)
62511003	Autotransplant of lung (procedure)
70536003	Transplant of kidney (procedure)
79369007	Complication of transplanted pancreas (disorder)
88039007	Transplant of lung (procedure)
161665007	History of renal transplant (situation)
174425003	Orthotopic liver transplant (procedure)
174426002	Heterotopic liver transplant (procedure)
174427006	Replacement of previous liver transplant (procedure)
174802006	Allotransplant of heart and lung (procedure)
174803001	Revision of transplantation of heart and lung (procedure)
174808005	Xenotransplant of heart (procedure)
174809002	Heterotopic allotransplant of heart (procedure)
175899003	Autotransplantation of kidney (procedure)
175901007	Live donor renal transplant (procedure)
175902000	Cadaveric renal transplant (procedure)
175948009	Exploration of renal transplant (procedure)
213148006	Transplanted organ rejection (disorder)
213150003	Kidney transplant failure and rejection (disorder)
213151004	Heart transplant failure and rejection (disorder)
213152006	Heart-lung transplant failure and rejection (disorder)
213153001	Liver transplant failure and rejection (disorder)
232657004	Single lung transplant (procedure)
232658009	Double lung transplant (procedure)
232659001	Double lung transplant as a block (procedure)
232660006	Bilateral sequential single lung transplant (procedure)
232973007	Allotransplant of heart (procedure)
232974001	Orthotopic allotransplant of heart (procedure)
233634002	Post-lung transplantation bronchiectasis (disorder)
233844002	Accelerated coronary artery disease in transplanted heart (disorder)
233932001	Cardiac transplant disorder (disorder)
233933006	Cardiac transplant rejection (disorder)
233934000	Cardiac transplant failure (disorder)
234045008	Thrombosis of transplanted vein (disorder)
234046009	Transplant renal vein thrombosis (disorder)
235458006	Exploration of liver transplant (procedure)
235910007	Liver transplant disorder (disorder)
235911006	Liver transplant rejection (disorder)
235912004	Liver transplant failure (disorder)
236138007	Xenograft renal transplant (procedure)
236436003	End stage renal failure with renal transplant (disorder)
236569000	Primary non-function of renal transplant (disorder)
236570004	Renal transplant rejection (disorder)
236571000	Hyperacute rejection of renal transplant (disorder)
236572007	Accelerated rejection of renal transplant (disorder)
236573002	Very mild acute rejection of renal transplant (disorder)
236574008	Acute rejection of renal transplant (disorder)
236575009	Acute rejection of renal transplant - grade I (disorder)
236576005	Acute rejection of renal transplant - grade II (disorder)
236577001	Acute rejection of renal transplant - grade III (disorder)
236578006	Chronic rejection of renal transplant (disorder)
236579003	Chronic rejection of renal transplant - grade I (disorder)
236580000	Chronic rejection of renal transplant - grade II (disorder)
236581001	Chronic rejection of renal transplant - grade III (disorder)
236582008	Acute-on-chronic rejection of renal transplant (disorder)
236583003	Failed renal transplant (disorder)
236584009	Perfusion injury of renal transplant (disorder)
236585005	De novo transplant disease (disorder)
236587002	Transplant glomerulopathy (disorder)
236588007	Transplant glomerulopathy - early form (disorder)
236589004	Transplant glomerulopathy - late form (disorder)
236614007	Perirenal and periureteric post-transplant lymphocele (disorder)
254290004	Lymphoproliferative disorder following transplantation (disorder)
269295009	Transplanted organ failure (disorder)
277010001	Unexplained episode of renal transplant dysfunction (disorder)
277011002	Pre-existing disease in renal transplant (disorder)
312603000	Lung transplant rejection (disorder)
313030004	Donor renal transplantation (procedure)
405768001	Autotransplantation of heart (procedure)
426356008	Orthotopic transplantation of whole liver (procedure)
427927008	Disorder related to cardiac transplantation (disorder)
427928003	Disorder related to lung transplantation (disorder)
428198008	Transplantation of hepatocytes (procedure)
428575007	Hypertension secondary to kidney transplant (disorder)
428645009	Examination of recipient after kidney transplant (procedure)
429054002	Disorder related to transplantation (disorder)
429257001	Disorder of transplanted heart (disorder)
429332008	Transplantation of single lobe of lung (procedure)
429451003	Disorder related to renal transplantation (disorder)
429490004	Disorder affecting transplanted structure (disorder)
431186002	Accelerated rejection of cardiac transplant (disorder)
431222008	Acute rejection of liver transplant (disorder)
431223003	Acute rejection of lung transplant (disorder)
431506006	Rejection of pancreas transplant (disorder)
431507002	Accelerated rejection of lung transplant (disorder)
431896008	Chronic rejection of cardiac transplant (disorder)
432772009	Hyperacute rejection of liver transplant (disorder)
432773004	Hyperacute rejection of cardiac transplant (disorder)
432774005	Hyperacute rejection of lung transplant (disorder)
432777003	Accelerated rejection of liver transplant (disorder)
432843002	Acute rejection of cardiac transplant (disorder)
432908002	Chronic rejection of liver transplant (disorder)
432958009	Chronic rejection of lung transplant (disorder)
434202008	Hyperacute rejection of pancreas transplant (disorder)
434271002	Chronic rejection of pancreas transplant (disorder)
444855007	Arteriosclerosis of coronary artery bypass graft of transplanted heart (disorder)
445260006	Posttransplant diabetes mellitus (disorder)
445964006	Monomorphic posttransplant lymphoproliferative disorder (disorder)
450816007	Revision of transplantation of heart (procedure)
471851005	Disorder of myocardium associated with rejection of cardiac transplant (disorder)
473195006	Renal function of transplanted kidney within reference range (finding)
702777009	Liver transplant recipient (finding)
703048006	Vesicoureteric reflux after renal transplant (disorder)
707148007	Recurrent post-transplant renal disease (disorder)
711411006	Allotransplantation of kidney from beating heart cadaver (procedure)
711413009	Allotransplantation of kidney from non-beating heart cadaver (procedure)
711446003	Transplantation of kidney regime (regime/therapy)
713825007	Renal artery stenosis of transplanted kidney (disorder)
714153000	Chronic kidney disease stage 5 with transplant (disorder)
722957003	Reactive plasmacytic hyperplasia post-transplant lymphoproliferative disorder (disorder)
737295003	Transplanted kidney present (finding)
737296002	Transplanted lung present (finding)
737297006	Transplanted liver present (finding)
739024006	Transplanted heart present (finding)
739025007	Transplanted heart-lung present (finding)
762316003	Polymorphic lymphoproliferative disorder following transplant (disorder)
762618008	Bronchiolitis obliterans syndrome due to and after lung transplantation (disorder)
765478004	Allotransplantation of left kidney (procedure)
765479007	Allotransplantation of right kidney (procedure)
773275000	Acute limbic encephalitis following transplant (disorder)
782655004	Laparoscopic transplant of kidney using robotic assistance (procedure)
784266000	History of heart-lung transplant recipient (situation)
792842004	Coronary arteriosclerosis in artery of transplanted heart (disorder)
1197150002	Recurrent hepatitis C virus induced liver disease following liver transplant (disorder)
1230342001	Hepatitis B reinfection following transplantation of liver (disorder)
1721000119108	Patient awaiting renal transplant (finding)
6471000179103	Transplantation of kidney and pancreas (procedure)
96601000119101	Aftercare for liver transplant done (situation)
399241000000100	[V]Kidney transplanted (situation)
416091000000102	[V]Heart transplanted (situation)
805261000000101	Bronchiolitis obliterans syndrome after lung transplantation (disorder)
820361000000105	Allotransplantation of lobe of lung from live donor (procedure)
843691000000100	Urological complication of renal transplant (disorder)
844661000000109	Vascular complication of renal transplant (disorder)
847791000000101	Rupture of artery of transplanted kidney (disorder)
847811000000100	Rupture of vein of transplanted kidney (disorder)
847881000000107	Stenosis of vein of transplanted kidney (disorder)
852981000000100	Aneurysm of vein of transplanted kidney (disorder)
853021000000108	Aneurysm of artery of transplanted kidney (disorder)
853761000000103	Living donor liver transplantation (procedure)
864271000000105	Thrombosis of artery of transplanted kidney (disorder)
864311000000105	Thrombosis of vein of transplanted kidney (disorder)

## Sheet: Aug immunosuppressive drugs
SNOMED	term
326955000	Product containing amsacrine (medicinal product)
766100009	Product containing precisely basiliximab 10 milligram/1 vial powder for conventional release solution for injection (clinical drug)
766101008	Product containing precisely basiliximab 20 milligram/1 vial powder for conventional release solution for injection (clinical drug)
766102001	Product containing precisely carmustine 100 milligram/1 vial powder for conventional release solution for injection (clinical drug)
766122002	Product containing precisely etanercept 25 milligram/1 vial powder for conventional release solution for injection (clinical drug)
766123007	Product containing precisely etanercept 50 milligram/1 vial powder for conventional release solution for injection (clinical drug)
766142006	Product containing precisely melphalan (as melphalan hydrochloride) 50 milligram/1 vial powder for conventional release solution for injection (clinical drug)
766216003	Product containing precisely treosulfan 5 gram/1 vial powder for conventional release solution for injection (clinical drug)
766218002	Product containing precisely vinblastine sulfate 10 milligram/1 vial powder for conventional release solution for injection (clinical drug)
766472006	Product containing precisely ciclosporin 100 milligram/1 milliliter conventional release oral solution (clinical drug)
766620009	Product containing precisely ciclosporin 50 milligram/1 milliliter conventional release solution for injection (clinical drug)
775423009	Cyclophosphamide (product)
776914009	Nilotinib (product)
777703008	Temsirolimus (product)
778894004	Product containing only cyclophosphamide in parenteral dose form (medicinal product form)
779220004	Product containing only etoposide in parenteral dose form (medicinal product form)
780011000	Product containing only nilotinib in oral dose form (medicinal product form)
781243000	Product containing only daclizumab in parenteral dose form (medicinal product form)
781751001	Product containing precisely adalimumab 50 milligram/1 milliliter conventional release solution for injection (clinical drug)
781788003	Product containing precisely bevacizumab 25 milligram/1 milliliter conventional release solution for injection (clinical drug)
781819007	Product containing precisely cytarabine 100 milligram/1 milliliter conventional release solution for injection (clinical drug)
781820001	Product containing precisely cytarabine 20 milligram/1 milliliter conventional release solution for injection (clinical drug)
781850009	Product containing precisely doxorubicin hydrochloride 2 milligram/1 milliliter conventional release solution for injection (clinical drug)
781852001	Product containing precisely eculizumab 10 milligram/1 milliliter conventional release solution for injection (clinical drug)
781863003	Product containing precisely epirubicin hydrochloride 2 milligram/1 milliliter conventional release solution for injection (clinical drug)
781890007	Product containing precisely fluorouracil (as fluorouracil sodium) 25 milligram/1 milliliter conventional release solution for injection (clinical drug)
781892004	Product containing precisely fluorouracil (as fluorouracil sodium) 50 milligram/1 milliliter conventional release solution for injection (clinical drug)
781912004	Product containing precisely sodium aurothiomalate 20 milligram/1 milliliter conventional release solution for injection (clinical drug)
781913009	Product containing precisely sodium aurothiomalate 40 milligram/1 milliliter conventional release solution for injection (clinical drug)
781914003	Product containing precisely sodium aurothiomalate 100 milligram/1 milliliter conventional release solution for injection (clinical drug)
781937009	Product containing precisely idarubicin hydrochloride 1 milligram/1 milliliter conventional release solution for injection (clinical drug)
781983003	Product containing precisely methotrexate (as methotrexate sodium) 25 milligram/1 milliliter conventional release solution for injection (clinical drug)
781984009	Product containing precisely methotrexate (as methotrexate sodium) 2.5 milligram/1 milliliter conventional release solution for injection (clinical drug)
781985005	Product containing precisely methotrexate (as methotrexate sodium) 100 milligram/1 milliliter conventional release solution for injection (clinical drug)
782013009	Product containing precisely natalizumab 20 milligram/1 milliliter conventional release solution for injection (clinical drug)
782037009	Product containing precisely paclitaxel 6 milligram/1 milliliter conventional release solution for injection (clinical drug)
782040009	Product containing precisely panitumumab 20 milligram/1 milliliter conventional release solution for injection (clinical drug)
782133006	Product containing precisely vinblastine sulfate 1 milligram/1 milliliter conventional release solution for injection (clinical drug)
782134000	Product containing precisely vincristine sulfate 1 milligram/1 milliliter conventional release solution for injection (clinical drug)
783043004	Product containing precisely afatinib (as afatinib dimaleate) 20 milligram/1 each conventional release oral tablet (clinical drug)
783044005	Product containing precisely afatinib (as afatinib dimaleate) 30 milligram/1 each conventional release oral tablet (clinical drug)
783045006	Product containing precisely afatinib (as afatinib dimaleate) 40 milligram/1 each conventional release oral tablet (clinical drug)
783122002	Product containing precisely tofacitinib (as tofacitinib citrate) 5 milligram/1 each conventional release oral tablet (clinical drug)
783302006	Product containing precisely anagrelide (as anagrelide hydrochloride) 500 microgram/1 each conventional release oral capsule (clinical drug)
783366007	Product containing precisely pazopanib (as pazopanib hydrochloride) 200 milligram/1 each conventional release oral tablet (clinical drug)
783367003	Product containing precisely pazopanib (as pazopanib hydrochloride) 400 milligram/1 each conventional release oral tablet (clinical drug)
783392000	Product containing precisely topotecan (as topotecan hydrochloride) 1 milligram/1 each conventional release oral capsule (clinical drug)
783393005	Product containing precisely topotecan (as topotecan hydrochloride) 250 microgram/1 each conventional release oral capsule (clinical drug)
783570000	Product containing precisely ruxolitinib (as ruxolitinib phosphate) 10 milligram/1 each conventional release oral tablet (clinical drug)
783571001	Product containing precisely ruxolitinib (as ruxolitinib phosphate) 5 milligram/1 each conventional release oral tablet (clinical drug)
783587003	Product containing precisely imatinib (as imatinib mesilate) 100 milligram/1 each conventional release oral capsule (clinical drug)
783588008	Product containing precisely imatinib (as imatinib mesilate) 100 milligram/1 each conventional release oral tablet (clinical drug)
783589000	Product containing precisely imatinib (as imatinib mesilate) 400 milligram/1 each conventional release oral capsule (clinical drug)
783590009	Product containing precisely imatinib (as imatinib mesilate) 400 milligram/1 each conventional release oral tablet (clinical drug)
783597007	Product containing precisely lapatinib (as lapatinib ditosylate) 250 milligram/1 each conventional release oral tablet (clinical drug)
785247007	Product containing precisely equine antithymocyte immunoglobulin 20 milligram/1 milliliter conventional release solution for injection (clinical drug)
789353004	Product containing precisely crisantaspase 10000 unit/1 vial powder for conventional release solution for injection (clinical drug)
1145246003	Product containing precisely vinorelbine (as vinorelbine tartrate) 10 milligram/1 milliliter conventional release solution for injection (clinical drug)
1145273002	Product containing precisely tacrolimus 5 milligram/1 milliliter conventional release solution for injection (clinical drug)
1145287002	Product containing precisely rituximab 10 milligram/1 milliliter conventional release solution for injection (clinical drug)
1145303004	Product containing precisely irinotecan hydrochloride trihydrate 20 milligram/1 milliliter conventional release solution for injection (clinical drug)
1145332001	Product containing precisely cladribine 1 milligram/1 milliliter conventional release solution for injection (clinical drug)
1145410009	Product containing precisely bosutinib 100 milligram/1 each conventional release oral tablet (clinical drug)
1145411008	Product containing precisely bosutinib 500 milligram/1 each conventional release oral tablet (clinical drug)
1197121009	Product containing precisely azathioprine (as azathioprine sodium) 50 milligram/1 vial powder for conventional release solution for injection (clinical drug)
9206801000001109	Amsidine (product)
34718611000001104	Portrazza 800mg/50ml concentrate for solution for infusion vials (Eli Lilly and Company Ltd) (product)
39695811000001101	Imatinib 100mg capsules (product)
39696011000001103	Imatinib 100mg tablets (product)
39696111000001102	Imatinib 400mg tablets (product)
39703511000001108	Ruxolitinib 5mg tablets (product)
39705711000001102	Topotecan 250microgram capsules (product)
39726011000001101	Afatinib 20mg tablets (product)
39726211000001106	Afatinib 30mg tablets (product)
39727811000001109	Afatinib 40mg tablets (product)
39732811000001108	Anagrelide 500microgram capsules (product)
39734111000001109	Bosutinib 100mg tablets (product)
39734211000001103	Bosutinib 500mg tablets (product)
41759011000001103	Azathioprine 25mg tablets (product)
41759111000001102	Azathioprine 50mg powder for solution for injection vials (product)
41759311000001100	Azathioprine 50mg tablets (product)
41759711000001101	Ciclosporin 100mg capsules (product)
41759811000001109	Ciclosporin 10mg capsules (product)
41760011000001102	Ciclosporin 25mg capsules (product)
41760111000001101	Ciclosporin 50mg capsules (product)
41760611000001109	Crizotinib 200mg capsules (product)
41760811000001108	Crizotinib 250mg capsules (product)
41760911000001103	Dabrafenib 50mg capsules (product)
41761011000001106	Dabrafenib 75mg capsules (product)
41761111000001107	Dasatinib 20mg tablets (product)
41761211000001101	Dasatinib 50mg tablets (product)
41761311000001109	Dasatinib 70mg tablets (product)
41763011000001107	Erlotinib 100mg tablets (product)
41763111000001108	Erlotinib 150mg tablets (product)
41763211000001102	Erlotinib 25mg tablets (product)
41763411000001103	Everolimus 10mg tablets (product)
41763511000001104	Everolimus 250microgram tablets (product)
41763611000001100	Everolimus 500microgram tablets (product)
41763711000001109	Everolimus 5mg tablets (product)
41763811000001101	Everolimus 750microgram tablets (product)
41764011000001109	Gefitinib 250mg tablets (product)
41764711000001106	Infliximab 100mg powder for solution for infusion vials (product)
41765011000001108	Lenalidomide 10mg capsules (product)
41765111000001109	Lenalidomide 5mg capsules (product)
41766011000001104	Mycophenolate mofetil 250mg capsules (product)
41766111000001103	Mycophenolate mofetil 500mg powder for solution for infusion vials (product)
41766211000001109	Mycophenolate mofetil 500mg tablets (product)
41766811000001105	Nilotinib 200mg capsules (product)
41767711000001104	Pomalidomide 1mg capsules (product)
41767811000001107	Pomalidomide 2mg capsules (product)
41767911000001102	Pomalidomide 3mg capsules (product)
41768011000001100	Pomalidomide 4mg capsules (product)
41768111000001104	Ponatinib 15mg tablets (product)
41768211000001105	Ponatinib 45mg tablets (product)
41768511000001108	Regorafenib 40mg tablets (product)
41769011000001105	Sirolimus 1mg tablets (product)
41769111000001106	Sirolimus 1mg/ml oral solution sugar free (product)
41769211000001100	Sirolimus 2mg tablets (product)
41769611000001103	Sorafenib 200mg tablets (product)
41770211000001103	Sunitinib 12.5mg capsules (product)
41770311000001106	Sunitinib 25mg capsules (product)
41770411000001104	Sunitinib 50mg capsules (product)
41770711000001105	Tacrolimus 1mg capsules (product)
41770811000001102	Tacrolimus 500microgram capsules (product)
41770911000001107	Tacrolimus 5mg capsules (product)
41771111000001103	Temozolomide 100mg capsules (product)
41771211000001109	Temozolomide 20mg capsules (product)
41771311000001101	Temozolomide 250mg capsules (product)
41771411000001108	Temozolomide 5mg capsules (product)
41771611000001106	Teriflunomide 14mg tablets (product)
41772111000001108	Trastuzumab 150mg powder for solution for infusion vials (product)
41772211000001102	Treosulfan 1g powder for solution for injection vials (product)
41772311000001105	Treosulfan 250mg capsules (product)
41772411000001103	Vismodegib 150mg capsules (product)
41783611000001103	Auranofin 3mg tablets (product)
41783811000001104	Bexarotene 75mg capsules (product)
41784011000001107	Busulfan 2mg tablets (product)
41784111000001108	Capecitabine 150mg tablets (product)
41784211000001102	Capecitabine 500mg tablets (product)
41784311000001105	Chlorambucil 2mg tablets (product)
41784611000001100	Cyclophosphamide 1g powder for solution for injection vials (product)
41784711000001109	Cyclophosphamide 200mg powder for solution for injection vials (product)
41784911000001106	Cyclophosphamide 2g powder for solution for injection vials (product)
41785011000001106	Cyclophosphamide 500mg powder for solution for injection vials (product)
41785111000001107	Cyclophosphamide 50mg tablets (product)
41785211000001101	Dacarbazine 200mg powder for solution for injection vials (product)
41785311000001109	Dactinomycin 500microgram powder for solution for injection vials (product)
41785411000001102	Daunorubicin 20mg powder for solution for infusion vials (product)
41785811000001100	Doxorubicin 10mg powder for solution for injection vials (product)
41785911000001105	Doxorubicin 50mg powder for solution for injection vials (product)
41786311000001104	Epirubicin 10mg powder for solution for injection vials (product)
41786411000001106	Epirubicin 20mg powder for solution for injection vials (product)
41786511000001105	Epirubicin 50mg powder for solution for injection vials (product)
41786611000001109	Estramustine 140mg capsules (product)
41786711000001100	Etoposide 100mg capsules (product)
41786811000001108	Etoposide 100mg powder for solution for injection vials (product)
41786911000001103	Etoposide 50mg capsules (product)
41787611000001106	Fludarabine phosphate 10mg tablets (product)
41787711000001102	Fludarabine phosphate 50mg powder for solution for injection vials (product)
41787811000001105	Fluorouracil 250mg capsules (product)
41787911000001100	Gemcitabine 1g powder for solution for infusion vials (product)
41788011000001103	Gemcitabine 200mg powder for solution for infusion vials (product)
41788411000001107	Hydroxycarbamide 500mg capsules (product)
41788511000001106	Idarubicin 10mg capsules (product)
41788611000001105	Idarubicin 10mg powder for solution for injection vials (product)
41788711000001101	Idarubicin 25mg capsules (product)
41788811000001109	Idarubicin 5mg capsules (product)
41788911000001104	Idarubicin 5mg powder for solution for injection vials (product)
41789011000001108	Ifosfamide 1g powder for solution for injection vials (product)
41789111000001109	Ifosfamide 2g powder for solution for injection vials (product)
41790411000001108	Leflunomide 100mg tablets (product)
41790511000001107	Leflunomide 10mg tablets (product)
41790611000001106	Leflunomide 20mg tablets (product)
41790911000001100	Lomustine 10mg capsules (product)
41791011000001108	Lomustine 40mg capsules (product)
41791711000001105	Melphalan 2mg tablets (product)
41791811000001102	Mercaptopurine 50mg tablets (product)
41791911000001107	Methotrexate 10mg tablets (product)
41792011000001100	Methotrexate 2.5mg tablets (product)
41792311000001102	Mitomycin 10mg powder for solution for injection vials (product)
41792411000001109	Mitomycin 20mg powder for solution for injection vials (product)
41792511000001108	Mitomycin 2mg powder for solution for injection vials (product)
41792611000001107	Mitomycin 40mg powder for intravesical solution vials (product)
41792711000001103	Mitotane 500mg tablets (product)
41793111000001105	Oxaliplatin 100mg powder for solution for infusion vials (product)
41793211000001104	Oxaliplatin 50mg powder for solution for infusion vials (product)
41793411000001100	Penicillamine 125mg tablets (product)
41793511000001101	Penicillamine 250mg tablets (product)
41793611000001102	Pentostatin 10mg powder for solution for injection vials (product)
41793811000001103	Procarbazine 50mg capsules (product)
41794111000001107	Raltitrexed 2mg powder for solution for infusion vials (product)
41794211000001101	Razoxane 125mg tablets (product)
41794811000001100	Tegafur 100mg / Uracil 224mg capsules (product)
41795111000001106	Thiotepa 15mg powder for solution for injection vials (product)
41795411000001101	Tioguanine 40mg tablets (product)
41795711000001107	Topotecan 1mg powder for solution for infusion vials (product)
41795811000001104	Topotecan 4mg powder for solution for infusion vials (product)
41795911000001109	Verteporfin 15mg powder for solution for infusion vials (product)
41796011000001101	Vindesine 5mg powder for solution for injection vials (product)
134619001	Liposomal doxorubicin hydrochloride 2mg/mL infusion concentrate 25mL vial (product)
134622004	Product containing precisely capecitabine 500 milligram/1 each conventional release oral tablet (clinical drug)
134623009	Product containing precisely capecitabine 150 milligram/1 each conventional release oral tablet (clinical drug)
134627005	Product containing precisely tegafur 100 milligram and uracil 224 milligram/1 each conventional release oral capsule (clinical drug)
134633001	Product containing precisely fludarabine phosphate 10 milligram/1 each conventional release oral tablet (clinical drug)
134636009	Product containing precisely topotecan (as topotecan hydrochloride) 1 milligram/1 vial powder for conventional release solution for injection (clinical drug)
134640000	Product containing precisely sirolimus 1 milligram/1 milliliter conventional release oral solution (clinical drug)
326723005	Product containing precisely busulfan 2 milligram/1 each conventional release oral tablet (clinical drug)
326726002	Carmustine 100mg powder and solvent for infusion vial (product)
326729009	Product containing precisely chlorambucil 2 milligram/1 each conventional release oral tablet (clinical drug)
326731000	Product containing precisely cyclophosphamide 50 milligram/1 each conventional release oral tablet (clinical drug)
326733002	Product containing precisely cyclophosphamide (as cyclophosphamide monohydrate) 200 milligram/1 vial powder for conventional release solution for injection (clinical drug)
326734008	Product containing precisely cyclophosphamide (as cyclophosphamide monohydrate) 500 milligram/1 vial powder for conventional release solution for injection (clinical drug)
326735009	Product containing precisely cyclophosphamide (as cyclophosphamide monohydrate) 1 gram/1 vial powder for conventional release solution for injection (clinical drug)
326747003	Product containing precisely estramustine phosphate (as estramustine phosphate sodium) 140 milligram/1 each conventional release oral capsule (clinical drug)
326755005	Product containing precisely ifosfamide 1 gram/1 vial powder for conventional release solution for injection (clinical drug)
326756006	Product containing precisely ifosfamide 2 gram/1 vial powder for conventional release solution for injection (clinical drug)
326760009	Product containing precisely lomustine 40 milligram/1 each conventional release oral capsule (clinical drug)
326765004	Melphalan 50mg powder and solvent for injection solution vial (product)
326766003	Product containing precisely melphalan 2 milligram/1 each conventional release oral tablet (clinical drug)
326773008	Product containing precisely thiotepa 15 milligram/1 vial powder for conventional release solution for injection (clinical drug)
326775001	Product containing precisely treosulfan 250 milligram/1 each conventional release oral capsule (clinical drug)
326776000	Treosulfan 5g infusion (pdr for recon)+diluent+kit (product)
326778004	Product containing precisely treosulfan 1 gram/1 vial powder for conventional release solution for injection (clinical drug)
326781009	Product containing precisely dactinomycin 500 microgram/1 vial powder for conventional release solution for injection (clinical drug)
326788003	Product containing precisely doxorubicin hydrochloride 10 milligram/1 vial powder for conventional release solution for injection (clinical drug)
326789006	Product containing precisely doxorubicin hydrochloride 50 milligram/1 vial powder for conventional release solution for injection (clinical drug)
326790002	Liposomal doxorubicin hydrochloride 2mg/mL infusion concentrate 10mL vial (product)
326802005	Epirubicin hydrochloride 2mg/mL infusion solution 5mL vial (product)
326803000	Epirubicin hydrochloride 50mg/25mL injection (product)
326806008	Product containing precisely epirubicin hydrochloride 10 milligram/1 vial powder for conventional release solution for injection (clinical drug)
326807004	Product containing precisely epirubicin hydrochloride 20 milligram/1 vial powder for conventional release solution for injection (clinical drug)
326808009	Product containing precisely epirubicin hydrochloride 50 milligram/1 vial powder for conventional release solution for injection (clinical drug)
326813008	Product containing precisely mitomycin 40 milligram/1 vial powder for conventional release solution for injection (clinical drug)
326814002	Product containing precisely mitomycin 20 milligram/1 vial powder for conventional release solution for injection (clinical drug)
326815001	Product containing precisely mitomycin 10 milligram/1 vial powder for conventional release solution for injection (clinical drug)
326816000	Product containing precisely mitomycin 2 milligram/1 vial powder for conventional release solution for injection (clinical drug)
326820001	Product containing precisely idarubicin hydrochloride 5 milligram/1 vial powder for conventional release solution for injection (clinical drug)
326821002	Product containing precisely idarubicin hydrochloride 10 milligram/1 vial powder for conventional release solution for injection (clinical drug)
326827003	Product containing precisely idarubicin hydrochloride 5 milligram/1 each conventional release oral capsule (clinical drug)
326828008	Product containing precisely idarubicin hydrochloride 10 milligram/1 each conventional release oral capsule (clinical drug)
326829000	Product containing precisely idarubicin hydrochloride 25 milligram/1 each conventional release oral capsule (clinical drug)
326835000	Product containing precisely daunorubicin (as daunorubicin hydrochloride) 20 milligram/1 vial powder for conventional release solution for injection (clinical drug)
326843005	Cytarabine 100mg/mL injection solution 5mL vial (product)
326844004	Cytarabine 100mg/mL injection solution 20mL vial (product)
326849009	Cytarabine 20mg/mL injection solution 25mL vial (product)
326853006	Cytarabine 100mg/mL injection solution 1mL vial (product)
326854000	Cytarabine 100mg/mL injection solution 10mL vial (product)
326861001	Fluorouracil 25mg/mL injection solution 100mL vial (product)
326863003	Fluorouracil 500mg/10mL injection (product)
326866006	Fluorouracil 50mg/mL injection solution 50mL (product)
326868007	Fluorouracil 25mg/mL injection solution 10mL vial (product)
326869004	Product containing precisely fluorouracil 250 milligram/1 each conventional release oral capsule (clinical drug)
326871004	Fluorouracil 25mg/mL injection solution 20mL vial (product)
326873001	Product containing precisely mercaptopurine 50 milligram/1 each conventional release oral tablet (clinical drug)
326874007	Product containing precisely methotrexate 2.5 milligram/1 each conventional release oral tablet (clinical drug)
326875008	Product containing precisely methotrexate 10 milligram/1 each conventional release oral tablet (clinical drug)
326877000	Methotrexate 2.5mg/mL injection solution 2mL vial (product)
326879002	Methotrexate 25mg/mL injection solution 2mL vial (product)
326881000	Methotrexate 25mg/mL injection solution 8mL vial (product)
326882007	Methotrexate 25mg/mL injection solution 20mL vial (product)
326883002	Methotrexate 25mg/mL injection solution 40mL vial (product)
326884008	Methotrexate 25mg/mL injection solution 200mL vial (product)
326905008	Methotrexate 100mg/mL injection solution 10mL vial (product)
326906009	Methotrexate 100mg/mL injection solution 50mL vial (product)
326908005	Product containing precisely tioguanine 40 milligram/1 each conventional release oral tablet (clinical drug)
326909002	Product containing precisely gemcitabine (as gemcitabine hydrochloride) 200 milligram/1 vial powder for conventional release solution for injection (clinical drug)
326910007	Product containing precisely gemcitabine (as gemcitabine hydrochloride) 1 gram/1 vial powder for conventional release solution for injection (clinical drug)
326916001	Product containing precisely raltitrexed 2 milligram/1 vial powder for conventional release solution for injection (clinical drug)
326924006	Product containing precisely etoposide (as etoposide phosphate) 100 milligram/1 vial powder for conventional release solution for injection (clinical drug)
326925007	Product containing precisely etoposide 50 milligram/1 each conventional release oral capsule (clinical drug)
326926008	Product containing precisely etoposide 100 milligram/1 each conventional release oral capsule (clinical drug)
326927004	Etoposide 100mg/5mL injection concentrate (product)
326931005	Vinblastine sulfate 10mg injection (pdr for recon)+diluent (product)
326932003	Vinblastine sulfate 10mg/10mL injection (product)
326944000	Vincristine sulfate 5mg/5mL injection (product)
326945004	Vincristine sulfate 1mg/1mL injection (product)
326946003	Vincristine sulfate 2mg/2mL injection (product)
326949005	Product containing precisely vindesine sulfate 5 milligram/1 vial powder for conventional release solution for injection (clinical drug)
326950005	Vinorelbine 10mg/1mL intravenous solution (product)
326951009	Vinorelbine 50mg/5mL intravenous solution (product)
326957008	Amsacrine 5mg/mL infusion concentrate 15mL vial (product)
326989004	Product containing precisely dacarbazine (as dacarbazine citrate) 200 milligram/1 vial powder for conventional release solution for injection (clinical drug)
326991007	Product containing precisely hydroxycarbamide 500 milligram/1 each conventional release oral capsule (clinical drug)
327002004	Product containing precisely procarbazine (as procarbazine hydrochloride) 50 milligram/1 each conventional release oral capsule (clinical drug)
327004003	Product containing precisely razoxane 125 milligram/1 each conventional release oral tablet (clinical drug)
327005002	Product containing precisely asparaginase (as crisantaspase) 10000 unit/1 vial powder for conventional release solution for injection (clinical drug)
327008000	Product containing precisely pentostatin 10 milligram/1 vial powder for conventional release solution for injection (clinical drug)
327016009	Product containing precisely fludarabine phosphate 50 milligram/1 vial powder for conventional release solution for injection (clinical drug)
327017000	Cladribine 1mg/mL infusion concentrate 10mL vial (product)
327023005	Product containing precisely topotecan (as topotecan hydrochloride) 4 milligram/1 vial powder for conventional release solution for injection (clinical drug)
327025003	Irinotecan hydrochloride trihydrate 20mg/mL infusion concentrate 2mL vial (product)
327026002	Irinotecan hydrochloride trihydrate 20mg/mL infusion concentrate 5mL vial (product)
327030004	Product containing precisely altretamine 50 milligram/1 each conventional release oral capsule (clinical drug)
327035009	Product containing precisely oxaliplatin 50 milligram/1 vial powder for conventional release solution for injection (clinical drug)
327036005	Product containing precisely oxaliplatin 100 milligram/1 vial powder for conventional release solution for injection (clinical drug)
327042009	Product containing precisely temozolomide 5 milligram/1 each conventional release oral capsule (clinical drug)
327043004	Product containing precisely temozolomide 20 milligram/1 each conventional release oral capsule (clinical drug)
327044005	Product containing precisely temozolomide 100 milligram/1 each conventional release oral capsule (clinical drug)
327045006	Product containing precisely temozolomide 250 milligram/1 each conventional release oral capsule (clinical drug)
327048008	Product containing precisely verteporfin 15 milligram/1 vial powder for conventional release solution for injection (clinical drug)
327070006	Product containing precisely azathioprine 50 milligram/1 each conventional release oral tablet (clinical drug)
327071005	Product containing precisely azathioprine 25 milligram/1 each conventional release oral tablet (clinical drug)
327072003	Product containing precisely azathioprine 50 milligram/1 vial powder for conventional release solution for injection (clinical drug)
327082002	Product containing precisely ciclosporin 25 milligram/1 each conventional release oral capsule (clinical drug)
327083007	Product containing precisely ciclosporin 100 milligram/1 each conventional release oral capsule (clinical drug)
327085000	Product containing precisely ciclosporin 50 milligram/1 each conventional release oral capsule (clinical drug)
327090002	Product containing precisely ciclosporin 10 milligram/1 each conventional release oral capsule (clinical drug)
327093000	Cyclosporin 100mg/mL s/f oral solution (product)
327094006	Cyclosporin 50mg/1mL oily infusion concentrate (product)
327095007	Cyclosporin 250mg/5mL oily infusion concentrate (product)
327096008	Product containing precisely tacrolimus 1 milligram/1 each conventional release oral capsule (clinical drug)
327097004	Product containing precisely tacrolimus 5 milligram/1 each conventional release oral capsule (clinical drug)
327098009	Tacrolimus 5mg/mL infusion concentrate 1mL ampule (product)
327103006	Product containing precisely tacrolimus 500 microgram/1 each conventional release oral capsule (clinical drug)
327104000	Product containing precisely mycophenolate mofetil 250 milligram/1 each conventional release oral capsule (clinical drug)
327106003	Product containing precisely mycophenolate mofetil 500 milligram/1 each conventional release oral tablet (clinical drug)
327109005	Product containing precisely mycophenolate mofetil (as mycophenolate mofetil hydrochloride) 500 milligram/1 vial powder for conventional release solution for injection (clinical drug)
327235003	Daclizumab 25mg/5mL infusion concentrate (product)
327393005	Rituximab 10mg/mL injection concentrate 10mL vial (product)
327394004	Rituximab 10mg/mL infusion concentrate 50mL vial (product)
327399009	Product containing precisely trastuzumab 150 milligram/1 vial powder for conventional release solution for injection (clinical drug)
330021002	Sodium aurothiomalate 10mg/0.5mL injection (product)
330022009	Sodium aurothiomalate 20mg/0.5mL injection (product)
330023004	Sodium aurothiomalate 50mg/0.5mL injection (product)
330026007	Product containing precisely penicillamine 125 milligram/1 each conventional release oral tablet (clinical drug)
330027003	Product containing precisely penicillamine 250 milligram/1 each conventional release oral tablet (clinical drug)
330041007	Product containing precisely auranofin 3 milligram/1 each conventional release oral tablet (clinical drug)
330057007	Product containing precisely leflunomide 10 milligram/1 each conventional release oral tablet (clinical drug)
330058002	Product containing precisely leflunomide 20 milligram/1 each conventional release oral tablet (clinical drug)
330059005	Product containing precisely leflunomide 100 milligram/1 each conventional release oral tablet (clinical drug)
346418000	Equine anti-human thymocyte immunoglobulin 20mg/mL injection solution 5mL vial (product)
347400007	Epirubicin hydrochloride 2mg/mL infusion solution 100mL vial (product)
358599006	Basiliximab 20mg injection (pdr for recon)+solvent (product)
359282000	Etanercept 25mg powder and solvent for injection solution vial (product)
374106009	Idarubicin hydrochloride 1mg/mL injection solution 10mL vial (product)
374192000	Doxorubicin hydrochloride 2mg/mL injection solution 100mL vial (product)
374202004	Idarubicin hydrochloride 1mg/mL injection solution 5mL vial (product)
374287008	Product containing precisely cyclophosphamide 25 milligram/1 each conventional release oral tablet (clinical drug)
374336007	Product containing precisely lomustine 10 milligram/1 each conventional release oral capsule (clinical drug)
374342006	Product containing precisely lomustine 100 milligram/1 each conventional release oral capsule (clinical drug)
374369007	Product containing precisely mitotane 500 milligram/1 each conventional release oral tablet (clinical drug)
374572004	Product containing precisely anagrelide hydrochloride 500 microgram/1 each conventional release oral capsule (clinical drug)
374872005	Product containing precisely bexarotene 75 milligram/1 each conventional release oral capsule (clinical drug)
375449005	Product containing precisely hydroxycarbamide 300 milligram/1 each conventional release oral capsule (clinical drug)
395278001	Product containing precisely sirolimus 1 milligram/1 each conventional release oral tablet (clinical drug)
400231002	Paclitaxel 6mg/mL injection solution 50mL vial (product)
400565002	Product containing precisely cyclophosphamide (as cyclophosphamide monohydrate) 2 gram/1 vial powder for conventional release solution for injection (clinical drug)
400687000	Product containing precisely infliximab 100 milligram/1 vial powder for conventional release solution for injection (clinical drug)
400756007	Paclitaxel 6mg/mL injection solution 16.7mL vial (product)
400857008	Paclitaxel 6mg/mL injection solution 25mL vial (product)
407101003	Product containing precisely gefitinib 250 milligram/1 each conventional release oral tablet (clinical drug)
407797002	Product containing precisely imatinib 100 milligram/1 each conventional release oral capsule (clinical drug)
408133009	Basiliximab 10mg injection (pdr for recon)+solvent (product)
408154002	Adalimumab 40mg injection solution 0.8mL prefilled syringe (product)
408155001	Product containing precisely sirolimus 2 milligram/1 each conventional release oral tablet (clinical drug)
409409000	Bevacizumab 25mg/mL injection solution 4mL vial (product)
409410005	Bevacizumab 25mg/mL injection solution 16mL vial (product)
410950003	Product containing precisely imatinib 400 milligram/1 each conventional release oral tablet (clinical drug)
414124007	Product containing precisely erlotinib (as erlotinib hydrochloride) 100 milligram/1 each conventional release oral tablet (clinical drug)
414125008	Product containing precisely erlotinib (as erlotinib hydrochloride) 150 milligram/1 each conventional release oral tablet (clinical drug)
414126009	Product containing precisely erlotinib (as erlotinib hydrochloride) 25 milligram/1 each conventional release oral tablet (clinical drug)
414461007	Product containing precisely imatinib 100 milligram/1 each conventional release oral tablet (clinical drug)
414462000	Product containing precisely imatinib 400 milligram/1 each conventional release oral capsule (clinical drug)
414806008	Natalizumab 300mg injection solution 15mL vial (product)
416803003	Product containing precisely paclitaxel 100 milligram/1 vial powder for conventional release suspension for injection (clinical drug)
420238002	Etanercept 50mg powder and solvent for injection solution vial (product)
420637003	Product containing precisely sunitinib (as sunitinib malate) 25 milligram/1 each conventional release oral capsule (clinical drug)
420897004	Product containing precisely sunitinib (as sunitinib malate) 12.5 milligram/1 each conventional release oral capsule (clinical drug)
420966002	Product containing precisely lenalidomide 10 milligram/1 each conventional release oral capsule (clinical drug)
420994005	Product containing precisely sorafenib (as sorafenib tosylate) 200 milligram/1 each conventional release oral tablet (clinical drug)
421398007	Product containing precisely sunitinib (as sunitinib malate) 50 milligram/1 each conventional release oral capsule (clinical drug)
422330004	Product containing precisely lenalidomide 5 milligram/1 each conventional release oral capsule (clinical drug)
424058002	Product containing precisely dasatinib 20 milligram/1 each conventional release oral tablet (clinical drug)
424254006	Product containing precisely dasatinib 50 milligram/1 each conventional release oral tablet (clinical drug)
424939008	Panitumumab 20mg/mL injection solution 5mL vial (product)
425166003	Product containing precisely dasatinib 70 milligram/1 each conventional release oral tablet (clinical drug)
426040006	Eculizumab 10mg/mL injection solution 30mL vial (product)
426269005	Product containing precisely lapatinib ditosylate 250 milligram/1 each conventional release oral tablet (clinical drug)
426944004	Temsirolimus 25mg/mL injection solution vial + diluent (product)
427960006	Product containing precisely topotecan 1 milligram/1 each conventional release oral capsule (clinical drug)
427962003	Product containing precisely nilotinib (as nilotinib hydrochloride monohydrate) 200 milligram/1 each conventional release oral capsule (clinical drug)
428403002	Product containing precisely topotecan 250 microgram/1 each conventional release oral capsule (clinical drug)
441726005	Product containing precisely everolimus 5 milligram/1 each conventional release oral tablet (clinical drug)
441953000	Product containing precisely everolimus 10 milligram/1 each conventional release oral tablet (clinical drug)
443785004	Product containing precisely pazopanib 200 milligram/1 each conventional release oral tablet (clinical drug)
443997005	Product containing precisely pazopanib 400 milligram/1 each conventional release oral tablet (clinical drug)
446482007	Product containing precisely everolimus 500 microgram/1 each conventional release oral tablet (clinical drug)
446483002	Product containing precisely everolimus 750 microgram/1 each conventional release oral tablet (clinical drug)
447132004	Product containing precisely everolimus 250 microgram/1 each conventional release oral tablet (clinical drug)
703581000	Product containing precisely afatinib dimaleate 20 milligram/1 each conventional release oral tablet (clinical drug)
703583002	Product containing precisely afatinib dimaleate 30 milligram/1 each conventional release oral tablet (clinical drug)
703584008	Product containing precisely afatinib dimaleate 40 milligram/1 each conventional release oral tablet (clinical drug)
703587001	Product containing precisely bosutinib monohydrate 100 milligram/1 each conventional release oral tablet (clinical drug)
703588006	Product containing precisely bosutinib monohydrate 500 milligram/1 each conventional release oral tablet (clinical drug)
703639002	Product containing precisely crizotinib 200 milligram/1 each conventional release oral capsule (clinical drug)
703640000	Product containing precisely crizotinib 250 milligram/1 each conventional release oral capsule (clinical drug)
703647002	Product containing precisely dabrafenib (as dabrafenib mesilate) 50 milligram/1 each conventional release oral capsule (clinical drug)
703648007	Product containing precisely dabrafenib (as dabrafenib mesilate) 75 milligram/1 each conventional release oral capsule (clinical drug)
703780001	Product containing precisely ruxolitinib 5 milligram/1 each conventional release oral tablet (clinical drug)
703781002	Product containing precisely ruxolitinib 10 milligram/1 each conventional release oral tablet (clinical drug)
703788008	Product containing precisely teriflunomide 14 milligram/1 each conventional release oral tablet (clinical drug)
703791008	Product containing precisely pomalidomide 1 milligram/1 each conventional release oral capsule (clinical drug)
703792001	Product containing precisely pomalidomide 2 milligram/1 each conventional release oral capsule (clinical drug)
703793006	Product containing precisely pomalidomide 3 milligram/1 each conventional release oral capsule (clinical drug)
703794000	Product containing precisely pomalidomide 4 milligram/1 each conventional release oral capsule (clinical drug)
703799005	Product containing precisely ponatinib (as ponatinib hydrochloride) 15 milligram/1 each conventional release oral tablet (clinical drug)
703800009	Product containing precisely ponatinib (as ponatinib hydrochloride) 45 milligram/1 each conventional release oral tablet (clinical drug)
703809005	Product containing precisely regorafenib 40 milligram/1 each conventional release oral tablet (clinical drug)
703814009	Product containing precisely vismodegib 150 milligram/1 each conventional release oral capsule (clinical drug)
704317002	Product containing precisely tofacitinib citrate 5 milligram/1 each conventional release oral tablet (clinical drug)
773537001	Differentiation syndrome due to and following chemotherapy co-occurrent with acute promyelocytic leukemia (disorder)
13711000001108	Distamine 250mg tablets (Alliance Pharmaceuticals Ltd) (product)
41411000001107	Penicillamine 250mg tablets (Viatris UK Healthcare Ltd) (product)
41911000001104	Azathioprine 50mg tablets (A A H Pharmaceuticals Ltd) (product)
62411000001105	Arava 20mg tablets (Aventis Pharma) (product)
88611000001108	Sandimmun 250mg/5ml solution for injection ampoules (Novartis Pharmaceuticals UK Ltd) (product)
98511000001108	Distamine 125mg tablets (Alliance Pharmaceuticals Ltd) (product)
110211000001101	Fluorouracil 500mg/20ml solution for injection vials (Unichem Plc) (product)
136411000001105	Methotrexate 10mg tablets (Unichem Plc) (product)
167911000001107	Methotrexate 2.5mg tablets (Kent Pharma (UK) Ltd) (product)
170511000001109	Fluorouracil 500mg/20ml solution for injection vials (Mayne Pharma Plc) (product)
172611000001109	Sandimmun 100mg capsules (Novartis Pharmaceuticals UK Ltd) (product)
178511000001107	Azathioprine 50mg tablets (IVAX Pharmaceuticals UK Ltd) (product)
191111000001100	Methotrexate 10mg tablets (Mayne Pharma Plc) (product)
201811000001107	Methotrexate 2.5mg tablets (A A H Pharmaceuticals Ltd) (product)
209911000001103	Prograf 1mg capsules (Fujisawa Ltd) (product)
284711000001102	Imuran 25mg tablets (GlaxoSmithKline) (product)
303511000001103	Neoral 10mg capsules (Novartis Pharmaceuticals UK Ltd) (product)
318611000001108	Immunoprin 50mg tablets (Ashbourne Pharmaceuticals Ltd) (product)
319211000001101	Neoral 50mg capsules (Novartis Pharmaceuticals UK Ltd) (product)
322011000001106	Maxtrex 10mg tablets (Pfizer Ltd) (product)
336111000001109	Penicillamine 250mg tablets (A A H Pharmaceuticals Ltd) (product)
338311000001105	Azathioprine 25mg tablets (Kent Pharma (UK) Ltd) (product)
339911000001103	Azathioprine 50mg tablets (Alpharma Limited) (product)
347811000001104	Sandimmun 25mg capsules (Novartis Pharmaceuticals UK Ltd) (product)
366611000001106	Penicillamine 250mg tablets (Approved Prescription Services) (product)
383711000001107	Methotrexate 2.5mg tablets (Mayne Pharma Plc) (product)
404111000001101	Arava 100mg tablets (Aventis Pharma) (product)
428011000001101	Azathioprine 50mg tablets (Sandoz Ltd) (product)
456811000001107	Neoral 100mg capsules (Novartis Pharmaceuticals UK Ltd) (product)
483011000001100	Penicillamine 125mg tablets (Unichem Plc) (product)
494311000001101	Myocrisin 20mg/0.5ml solution for injection ampoules (JHC Healthcare Ltd) (product)
498611000001101	Penicillamine 125mg tablets (Kent Pharma (UK) Ltd) (product)
499111000001102	Arava 10mg tablets (Aventis Pharma) (product)
544611000001107	Azathioprine 25mg tablets (Viatris UK Healthcare Ltd) (product)
611111000001100	Azathioprine 25mg tablets (Unichem Plc) (product)
638611000001108	Sandimmun 50mg capsules (Novartis Pharmaceuticals UK Ltd) (product)
644711000001108	Maxtrex 2.5mg tablets (Pfizer Ltd) (product)
655811000001102	Fluorouracil 500mg/20ml solution for injection vials (A A H Pharmaceuticals Ltd) (product)
656111000001103	Prograf 500microgram capsules (Fujisawa Ltd) (product)
660811000001100	Neoral 25mg capsules (Novartis Pharmaceuticals UK Ltd) (product)
675711000001108	Imuran 50mg tablets (GlaxoSmithKline) (product)
679611000001101	Myocrisin 10mg/0.5ml solution for injection ampoules (JHC Healthcare Ltd) (product)
683611000001105	Methotrexate 2.5mg tablets (Wyeth Laboratories) (product)
690211000001104	Penicillamine 125mg tablets (Approved Prescription Services) (product)
706911000001103	Methotrexate 2.5mg tablets (Unichem Plc) (product)
708911000001104	Hydrea 500mg capsules (Neon Healthcare Ltd) (product)
715511000001100	Azathioprine 50mg tablets (Approved Prescription Services) (product)
744711000001104	Azathioprine 25mg tablets (A A H Pharmaceuticals Ltd) (product)
745811000001108	Penicillamine 125mg tablets (Viatris UK Healthcare Ltd) (product)
752211000001104	Prograf 5mg capsules (Fujisawa Ltd) (product)
764611000001101	Penicillamine 250mg tablets (Unichem Plc) (product)
786611000001108	Myocrisin 50mg/0.5ml solution for injection ampoules (JHC Healthcare Ltd) (product)
795511000001101	Penicillamine 250mg tablets (Alpharma Limited) (product)
841011000001102	Penicillamine 125mg tablets (Alpharma Limited) (product)
843311000001103	Azathioprine 50mg tablets (Viatris UK Healthcare Ltd) (product)
863111000001105	Azathioprine 50mg tablets (Kent Pharma (UK) Ltd) (product)
888811000001106	Azathioprine 50mg tablets (Unichem Plc) (product)
900111000001107	Penicillamine 125mg tablets (A A H Pharmaceuticals Ltd) (product)
906711000001106	Imuran 50mg powder for solution for injection vials (GlaxoSmithKline) (product)
911911000001101	Sandimmun 50mg/1ml solution for injection ampoules (Novartis Pharmaceuticals UK Ltd) (product)
928011000001103	Methotrexate 10mg tablets (A A H Pharmaceuticals Ltd) (product)
939011000001105	Penicillamine 250mg tablets (Kent Pharma (UK) Ltd) (product)
3490411000001109	Neoral 100mg/ml oral solution (Novartis Pharmaceuticals UK Ltd) (product)
3490711000001103	Sandimmun 100mg/ml oral solution (Novartis Pharmaceuticals UK Ltd) (product)
3610011000001101	Methotrexate 50mg/2ml solution for injection vials (A A H Pharmaceuticals Ltd) (product)
3612511000001105	Methotrexate 5mg/2ml solution for injectionl vials (A A H Pharmaceuticals Ltd) (product)
3612811000001108	Methotrexate 50mg/2ml solution for injection vials (Mayne Pharma Plc) (product)
3613311000001109	Methotrexate 50mg/2ml solution for injection vials (Unichem Plc) (product)
3614611000001101	Methotrexate 5mg/2ml solution for injection vials (Mayne Pharma Plc) (product)
3614911000001107	Methotrexate 5mg/2ml solution for injection vials (Unichem Plc) (product)
3615611000001100	Methotrexate 50mg/2ml solution for injection vials (Goldshield Healthcare Ltd) (product)
3615811000001101	Methotrexate 5g/50ml solution for injection vials (A A H Pharmaceuticals Ltd) (product)
3616411000001107	Methotrexate 5g/50ml solution for injection vials (Mayne Pharma Plc) (product)
3616911000001104	Methotrexate 5g/50ml solution for injection vials (Unichem Plc) (product)
3618611000001106	Methotrexate 1g/10ml solution for injection vials (A A H Pharmaceuticals Ltd) (product)
3619211000001104	Methotrexate 1g/10ml solution for injection vials (Mayne Pharma Plc) (product)
3619511000001101	Methotrexate 1g/10ml solution for injection vials (Unichem Plc) (product)
3620611000001103	Methotrexate 5g/200ml solution for injection vials (A A H Pharmaceuticals Ltd) (product)
3620811000001104	Methotrexate 5g/200ml solution for injection vials (Unichem Plc) (product)
3621111000001100	Methotrexate 5g/200ml solution for injection vials (Goldshield Healthcare Ltd) (product)
3621611000001108	Methotrexate 200mg/8ml solution for injection vials (A A H Pharmaceuticals Ltd) (product)
3621811000001107	Methotrexate 200mg/8ml solution for injection vials (Goldshield Healthcare Ltd) (product)
3622011000001109	Methotrexate 200mg/8ml solution for injection vials (Unichem Plc) (product)
3622611000001102	Methotrexate 500mg/20ml solution for injection vials (A A H Pharmaceuticals Ltd) (product)
3622911000001108	Methotrexate 500mg/20ml solution for injection vials (Mayne Pharma Plc) (product)
3623211000001105	Methotrexate 500mg/20ml solution for injection vials (Unichem Plc) (product)
3623611000001107	Methotrexate 500mg/20ml solution for injection vials (Goldshield Healthcare Ltd) (product)
3624511000001106	Methotrexate 1g/40ml solution for injection vials (A A H Pharmaceuticals Ltd) (product)
3624711000001101	Methotrexate 1g/40ml solution for injection vials (Unichem Plc) (product)
3625011000001104	Methotrexate 1g/40ml solution for injection vials (Goldshield Healthcare Ltd) (product)
3659911000001102	CellCept 250mg capsules (Roche Products Ltd) (product)
3661611000001102	CellCept 500mg tablets (Roche Products Ltd) (product)
3693911000001106	Cyclophosphamide 50mg tablets (A A H Pharmaceuticals Ltd) (product)
3694111000001105	Endoxana 50mg tablets (Baxter Healthcare Ltd) (product)
3694311000001107	Cyclophosphamide 50mg tablets (Pfizer Ltd) (product)
3694511000001101	Cyclophosphamide 50mg tablets (Unichem Plc) (product)
3695011000001108	Azathioprine 25mg tablets (IVAX Pharmaceuticals UK Ltd) (product)
3801811000001105	Ridaura Tiltab 3mg tablets (Yamanouchi Pharmaceuticals) (product)
3813911000001102	Leukeran 2mg tablets (GlaxoSmithKline) (product)
3832911000001101	Puri-Nethol 50mg tablets (GlaxoSmithKline) (product)
3929011000001103	Myleran 2mg tablets (GlaxoSmithKline) (product)
3965111000001108	Estracyt 140mg capsules (Pfizer Ltd) (product)
4001711000001101	Imunovir 500mg tablets (Kora Healthcare) (product)
4038811000001107	Alkeran 2mg tablets (GlaxoSmithKline) (product)
4091011000001100	Rapamune 1mg/ml oral solution (Wyeth Laboratories) (product)
4091411000001109	Rapamune 1mg tablets (Wyeth Laboratories) (product)
4105311000001105	Sirolimus 1mg tablets (product)
4156611000001102	Enbrel 25mg powder and solvent for solution for injection vials (Wyeth Laboratories) (product)
4200711000001102	Lanvis 40mg tablets (GlaxoSmithKline) (product)
4206511000001109	Neupogen 30million units/1ml solution for injection vials (Amgen Ltd) (product)
4224111000001102	Roferon-A 9million units/0.5ml solution for injection pre-filled syringes (Roche Products Ltd) (product)
4224411000001107	Roferon-A 6million units/0.5ml solution for injection pre-filled syringes (Roche Products Ltd) (product)
4224711000001101	Roferon-A 3million units/0.5ml solution for injection pre-filled syringes (Roche Products Ltd) (product)
4261811000001103	Viraferon 30million units/1.2ml solution for injection multidose pens (Schering-Plough Ltd) (product)
4262011000001101	IntronA 30million units/1.2ml solution for injection multidose pens (Organon Pharma (UK) Ltd) (product)
4262311000001103	IntronA 18million units/1.2ml solution for injection multidose pens (Organon Pharma (UK) Ltd) (product)
4262511000001109	Viraferon 18million units/1.2ml solution for injection multidose pens (Schering-Plough Ltd) (product)
4264911000001106	Roferon-A 18million units/0.6ml solution for injection cartridges (Roche Products Ltd) (product)
4265811000001100	IntronA 3million unit powder and solvent for solution for injection vials (Schering-Plough Ltd) (product)
4329311000001108	Targretin 75mg capsules (Medeus Pharma) (product)
4332011000001100	Glivec 100mg capsules (Novartis Pharmaceuticals UK Ltd) (product)
4337611000001105	Bexarotene 75mg capsules (product)
4337811000001109	Imatinib 100mg capsules (product)
4338011000001102	Pegasys 135micrograms/0.5ml solution for injection pre-filled syringes (Aspire Pharma Ltd) (product)
4338311000001104	Pegasys 180micrograms/0.5ml solution for injection pre-filled syringes (Aspire Pharma Ltd) (product)
4346311000001104	CellCept 500mg powder for solution for injection vials (Roche Products Ltd) (product)
4355111000001105	Fludara 10mg tablets (Schering Health Care Ltd) (product)
4367011000001108	Lomustine 40mg capsules (Medac GMBH) (product)
4372611000001109	Immukin 100micrograms/0.5ml solution for injection vials (Clinigen Healthcare Ltd) (product)
4391311000001103	Prograf 5mg/1ml solution for injection ampoules (Fujisawa Ltd) (product)
4398011000001107	Remicade 100mg powder for concentrate for solution for infusion vials (Merck Sharp & Dohme (UK) Ltd) (product)
4400011000001100	Regranex 0.01% gel (Janssen-Cilag Ltd) (product)
4400311000001102	Roferon-A 4.5million units/0.5ml solution for injection pre-filled syringes (Roche Products Ltd) (product)
4403411000001101	Rebif 44micrograms/0.5ml solution for injection pre-filled syringes (Serono Laboratories (UK) Ltd) (product)
4405111000001107	Rebif 22micrograms/0.5ml solution for injection pre-filled syringes (Serono Laboratories (UK) Ltd) (product)
4419711000001107	Treosulfan 250mg capsules (A A H Pharmaceuticals Ltd) (product)
4419911000001109	Treosulfan 250mg capsules (Unichem Plc) (product)
4420211000001101	Temodal 20mg capsules (Merck Sharp & Dohme (UK) Ltd) (product)
4420511000001103	Temodal 100mg capsules (Merck Sharp & Dohme (UK) Ltd) (product)
4420811000001100	Temodal 250mg capsules (Merck Sharp & Dohme (UK) Ltd) (product)
4427711000001109	Infliximab 100mg powder for solution for injection vials (product)
4430311000001107	Vepesid 50mg capsules (Neon Healthcare Ltd) (product)
4430611000001102	Vepesid 100mg capsules (Neon Healthcare Ltd) (product)
4430911000001108	Vepesid 100mg/5ml solution for injection vials (Bristol-Myers Squibb Pharmaceuticals Limited) (product)
4438211000001101	ViraferonPeg 120microgram powder and solvent for solution for injection vials (Schering-Plough Ltd) (product)
4438411000001102	PegIntron 120microgram powder and solvent for solution for injection vials (Schering-Plough Ltd) (product)
4438711000001108	PegIntron 50microgram powder and solvent for solution for injection vials (Schering-Plough Ltd) (product)
4438911000001105	ViraferonPeg 50microgram powder and solvent for solution for injection vials (Schering-Plough Ltd) (product)
4439211000001106	PegIntron 80microgram powder and solvent for solution for injection vials (Schering-Plough Ltd) (product)
4439411000001105	ViraferonPeg 80microgram powder and solvent for solution for injection vials (Schering-Plough Ltd) (product)
4439711000001104	PegIntron 100microgram powder and solvent for solution for injection vials (Schering-Plough Ltd) (product)
4439911000001102	ViraferonPeg 100microgram powder and solvent for solution for injection vials (Schering-Plough Ltd) (product)
4440211000001103	PegIntron 150microgram powder and solvent for solution for injection vials (Schering-Plough Ltd) (product)
4440411000001104	ViraferonPeg 150microgram powder and solvent for solution for injection vials (Schering-Plough Ltd) (product)
4440711000001105	Viraferon 18million units/3ml solution for injection multidose vials (Schering-Plough Ltd) (product)
4445211000001107	Xeloda 150mg tablets (Roche Products Ltd) (product)
4445511000001105	Xeloda 500mg tablets (Roche Products Ltd) (product)
4453011000001100	Uftoral capsules (Bristol-Myers Squibb Pharmaceuticals Limited) (product)
4454611000001105	Zavedos 5mg capsules (Pfizer Ltd) (product)
4455011000001104	Zavedos 10mg capsules (Pfizer Ltd) (product)
4455411000001108	Zavedos 25mg capsules (Pfizer Ltd) (product)
4455911000001100	Zavedos 5mg powder for solution for injection vials (Pfizer Ltd) (product)
4456211000001103	Zavedos 10mg powder for solution for injection vials (Pfizer Ltd) (product)
4465211000001102	Mitoxantrone 20mg/10ml solution for injection vials (Mayne Pharma Plc) (product)
4465811000001101	Novantrone 20mg/10ml solution for injection vials (Wyeth Laboratories) (product)
4466011000001103	Onkotrone 20mg/10ml solution for injection vials (ASTA Medica Ltd) (product)
4467411000001109	Onkotrone 25mg/12.5ml solution for injection vials (ASTA Medica Ltd) (product)
4468911000001100	Neupogen Singleject 30million units/0.5ml solution for injection pre-filled syringes (Amgen Ltd) (product)
4469411000001100	Neupogen Singleject 48million units/0.5ml solution for injection pre-filled syringes (Amgen Ltd) (product)
4469711000001106	Novantrone 25mg/12.5ml solution for injection vials (Wyeth Laboratories) (product)
4470311000001105	Neupogen 48million units/1.6ml solution for injection vials (Amgen Ltd) (product)
4471911000001104	Novantrone 30mg/15ml solution for injection vials (Wyeth Laboratories) (product)
4474711000001103	Onkotrone 30mg/15ml solution for injection vials (ASTA Medica Ltd) (product)
4475511000001109	Cisplatin 10mg/10ml solution for injection vials (A A H Pharmaceuticals Ltd) (product)
4475811000001107	Cisplatin 10mg/10ml solution for injection vials (Mayne Pharma Plc) (product)
4476011000001105	Cisplatin 10mg/10ml solution for injection vials (Unichem Plc) (product)
4476611000001103	Cisplatin 50mg/50ml solution for injection vials (A A H Pharmaceuticals Ltd) (product)
4476911000001109	Cisplatin 50mg/50ml solution for injection vials (Mayne Pharma Plc) (product)
4477311000001106	Cisplatin 50mg/50ml concentrate for solution for infusion vials (Alliance Healthcare (Distribution) Ltd) (product)
4477811000001102	Cisplatin 100mg/100ml solution for injection vials (A A H Pharmaceuticals Ltd) (product)
4478011000001109	Cisplatin 100mg/100ml solution for injection vials (C P Pharmaceuticals Ltd) (product)
4478311000001107	Cisplatin 100mg/100ml solution for injection vials (Mayne Pharma Plc) (product)
4478711000001106	Cisplatin 100mg/100ml concentrate for solution for infusion vials (Alliance Healthcare (Distribution) Ltd) (product)
4483411000001100	Mitoxantrone 20mg/10ml solution for injection vials (product)
4483511000001101	Mitoxantrone 25mg/12.5ml solution for injection vials (product)
4483611000001102	Mitoxantrone 30mg/15ml solution for injection vials (product)
4488611000001109	Cisplatin 100mg/100ml solution for injection vials (product)
4488711000001100	Cisplatin 10mg/10ml solution for injection vials (product)
4488811000001108	Cisplatin 50mg/50ml solution for injection vials (product)
4489611000001100	Pharmorubicin Rapid Dissolution 20mg powder for solution for injection vials (Pfizer Ltd) (product)
4494511000001102	Pharmorubicin Rapid Dissolution 50mg powder for solution for injection vials (Pfizer Ltd) (product)
4496611000001107	Cosmegen Lyovac 500microgram powder for solution for injection vials (Recordati Rare Diseases UK Ltd) (product)
4511211000001109	Razoxane 125mg tablets (A A H Pharmaceuticals Ltd) (product)
4511411000001108	Razoxane 125mg tablets (Cambridge Laboratories) (product)
4511611000001106	Razoxane 125mg tablets (Unichem Plc) (product)
4511911000001100	IntronA 10million unit powder and solvent for solution for injection vials (Organon Pharma (UK) Ltd) (product)
4516911000001105	Granocyte-13 powder and solvent for solution for injection vials (Chugai Pharma UK Ltd) (product)
4517211000001104	Granocyte-34 powder and solvent for solution for injection vials (Chugai Pharma UK Ltd) (product)
4520311000001101	IntronA 60million units/1.2ml solution for injection multidose pens (Organon Pharma (UK) Ltd) (product)
4564711000001100	Rapamune 2mg tablets (Wyeth Laboratories) (product)
4580611000001104	IntronA 1million unit powder and solvent for solution for injection vials (Schering-Plough Ltd) (product)
4595211000001106	DTIC-DOME 200mg powder for solution for injection vials (Bayer Plc) (product)
4595711000001104	Dacarbazine 200mg powder for solution for injection vials (Mayne Pharma Plc) (product)
4601411000001102	Sirolimus 2mg tablets (product)
4619811000001101	Alkeran 50mg powder and solvent for solution for injection vials (GlaxoSmithKline) (product)
4625511000001105	Leukeran 5mg tablets (GlaxoSmithKline) (product)
4626011000001106	Taxotere 20mg/0.5ml solution for injection vials and diluent (Aventis Pharma) (product)
4629111000001104	Taxol 30mg/5ml solution for injection vials (Bristol-Myers Squibb Pharmaceuticals Limited) (product)
4629411000001109	Taxol 100mg/16.7ml solution for injection vials (Bristol-Myers Squibb Pharmaceuticals Limited) (product)
4630011000001106	Taxotere 80mg/2ml solution for injection vials and diluent (Aventis Pharma) (product)
4630811000001100	Docetaxel 20mg/0.5ml solution for injection vials and diluent (product)
4630911000001105	Docetaxel 80mg/2ml solution for injection vials and diluent (product)
4633411000001105	Paraplatin 150mg/15ml solution for injection vials (Bristol-Myers Squibb Pharmaceuticals Limited) (product)
4634511000001107	Paraplatin 450mg/45ml solution for injection vials (Bristol-Myers Squibb Pharmaceuticals Limited) (product)
4634911000001100	Nipent 10mg powder for solution for injection vials (Wyeth Laboratories) (product)
4635311000001102	Carboplatin 450mg/45ml solution for injection vials (Mayne Pharma Plc) (product)
4635611000001107	Carboplatin 150mg/15ml solution for injection vials (Mayne Pharma Plc) (product)
4638011000001108	Paclitaxel 30mg/5ml solution for injection vials (product)
4639311000001100	Carboplatin 150mg/15ml solution for injection vials (product)
4639411000001107	Carboplatin 450mg/45ml solution for injection vials (product)
4642211000001104	Paraplatin 50mg/5ml solution for injection vials (Bristol-Myers Squibb Pharmaceuticals Limited) (product)
4642411000001100	Carboplatin 50mg/5ml solution for injection vials (Mayne Pharma Plc) (product)
4643411000001109	Paraplatin 600mg/60ml solution for injection vials (Bristol-Myers Squibb Pharmaceuticals Limited) (product)
4644511000001106	Carboplatin 600mg/60ml solution for injection vials (Mayne Pharma Plc) (product)
4648411000001103	Leucomax 400microgram powder and solvent for solution for injection vials (Schering-Plough Ltd) (product)
4651711000001101	Chlorambucil 5mg tablets (product)
4651811000001109	Carboplatin 50mg/5ml solution for injection vials (product)
4651911000001104	Carboplatin 600mg/60ml solution for injection vials (product)
4673411000001108	Cisplatin 50mg powder for solution for injection vials (A A H Pharmaceuticals Ltd) (product)
4673611000001106	Cisplatin 50mg powder for solution for injection vials (Pfizer Ltd) (product)
4676911000001106	Cytarabine 1g/10ml solution for injection vials (A A H Pharmaceuticals Ltd) (product)
4677511000001102	Cytarabine 1g/10ml solution for injection vials (Mayne Pharma Plc) (product)
4677711000001107	Cytarabine 1g/10ml solution for injection vials (Pfizer Ltd) (product)
4678011000001106	Cytarabine 500mg/5ml solution for injection vials (A A H Pharmaceuticals Ltd) (product)
4678211000001101	Cytarabine 500mg/5ml solution for injection vials (Mayne Pharma Plc) (product)
4678511000001103	Cytarabine 2g/20ml solution for injection vials (A A H Pharmaceuticals Ltd) (product)
4678711000001108	Cytarabine 2g/20ml solution for injection vials (Mayne Pharma Plc) (product)
4678911000001105	Cytarabine 2g/20ml solution for injection vials (Pfizer Ltd) (product)
4679211000001106	Cytarabine 100mg/1ml solution for injection vials (A A H Pharmaceuticals Ltd) (product)
4679411000001105	Cytarabine 100mg/1ml solution for injection vials (Mayne Pharma Plc) (product)
4679811000001107	Cytarabine 100mg/5ml solution for injection vials (A A H Pharmaceuticals Ltd) (product)
4680011000001101	Cytarabine 100mg/5ml solution for injection vials (Mayne Pharma Plc) (product)
4680211000001106	Cytarabine 20mg/ml solution for injection vials (Pfizer Ltd) (product)
4680511000001109	Cytarabine 500mg/25ml solution for injection vials (Pfizer Ltd) (product)
4680811000001107	Bleo-Kyowa 15,000unit powder for solution for injection vials (Kyowa Hakko) (product)
4683211000001101	Doxorubicin 10mg/5ml solution for injection vials (Pfizer Ltd) (product)
4683411000001102	Doxorubicin 10mg/5ml solution for injection vials (Unichem Plc) (product)
4683611000001104	Doxorubicin Cytosafe 10mg/5ml solution for injection vials (Pfizer Ltd) (product)
4684511000001100	Doxorubicin 50mg/25ml solution for injection vials (Unichem Plc) (product)
4684811000001102	Doxorubicin 50mg/25ml solution for injection vials (Pfizer Ltd) (product)
4685211000001102	Doxorubicin Cytosafe 50mg/25ml solution for injection vials (Pfizer Ltd) (product)
4685511000001104	Doxorubicin 200mg/100ml solution for injection vials (Pfizer Ltd) (product)
4686511000001106	Doxorubicin 10mg powder for solution for injection vials (A A H Pharmaceuticals Ltd) (product)
4686811000001109	Doxorubicin 10mg powder for solution for injection vials (Mayne Pharma Plc) (product)
4687011000001100	Doxorubicin Rapid Dissolution 10mg powder for solution for injection vials (Pfizer Ltd) (product)
4688311000001101	Doxorubicin 50mg powder for solution for injection vials (A A H Pharmaceuticals Ltd) (product)
4688511000001107	Doxorubicin 50mg powder for solution for injection vials (Mayne Pharma Plc) (product)
4688911000001100	Doxorubicin Rapid Dissolution 50mg powder for solution for injection vials (Pfizer Ltd) (product)
4690811000001106	DaunoXome 50mg emulsion for injection vials (Gilead Sciences) (product)
4691711000001106	Daunorubicin 20mg powder for solution for infusion vials (Zentiva Pharma UK Ltd) (product)
4694211000001102	Daunorubicin (liposomal) 50mg emulsion for injection vials (product)
4694311000001105	Bleomycin 15,000unit powder for solution for injection vials (product)
4696711000001100	Campto 100mg/5ml solution for injection vials (Pfizer Ltd) (product)
4699111000001109	Cytarabine 100mg/5ml solution for injection vials (product)
4700511000001101	Doxorubicin 50mg/25ml solution for injection vials (product)
4700611000001102	Doxorubicin 10mg/5ml solution for injection vials (product)
4701011000001100	Cisplatin 50mg powder for solution for injection vials (product)
4742011000001102	Etoposide 200mg/10ml solution for injection vials (Mayne Pharma Plc) (product)
4745311000001105	Proleukin 18million unit powder for solution for injection vials (Clinigen Healthcare Ltd) (product)
4747011000001100	Etoposide 200mg/10ml solution for injection vials (product)
4748711000001102	Kineret 100mg/0.67ml solution for injection pre-filled syringes (Amgen Ltd) (product)
4751711000001105	Anakinra 100mg/0.67ml solution for injection pre-filled syringes (product)
4753111000001105	Leustat 10mg/10ml solution for infusion vials (Atnahs Pharma UK Ltd) (product)
4756511000001109	Gemzar 1g powder for solution for injection vials (Eli Lilly & Co Ltd) (product)
4762311000001105	Platinex 50mg/50ml solution for injection vials (Bristol-Myers Squibb Pharmaceuticals Limited) (product)
4762511000001104	Platinex 100mg/100ml solution for injection vials (Bristol-Myers Squibb Pharmaceuticals Limited) (product)
4762811000001101	Erwinase 10,000unit powder for solution for injection vials (Porton Biopharma Ltd) (product)
4767011000001109	Pharmorubicin Rapid Dissolution 10mg powder for solution for injection vials (Pfizer Ltd) (product)
4771111000001107	Gemzar 200mg powder for solution for injection vials (Eli Lilly & Co Ltd) (product)
4773411000001103	Simulect 20mg powder and solvent for solution for injection vials (Novartis Pharmaceuticals UK Ltd) (product)
4780711000001107	ReoPro 10mg/5ml solution for injection vials (Eli Lilly & Co Ltd) (product)
4780911000001109	Zenapax 25mg/5ml solution for injection vials (Roche Products Ltd) (product)
4782211000001104	Ethyol 375mg powder for solution for injection vials (Schering-Plough Ltd) (product)
4782711000001106	Ethyol 500mg powder for solution for injection vials (Schering-Plough Ltd) (product)
4785711000001102	Etopophos 100mg powder for solution for injection vials (Neon Healthcare Ltd) (product)
4800711000001108	Navelbine 10mg/1ml solution for injection vials (Pierre Fabre Ltd) (product)
4802711000001107	Hycamtin 4mg powder for solution for injection vials (GlaxoSmithKline) (product)
4803011000001101	Herceptin 150mg powder for solution for injection vials (Roche Products Ltd) (product)
4803311000001103	Treosulfan 1g powder for solution for injection vials (Medac GMBH) (product)
4803611000001108	Treosulfan 5g powder for solution for injection vials (Medac GMBH) (product)
4804211000001109	Navelbine 50mg/5ml solution for injection vials (Pierre Fabre Ltd) (product)
4811811000001106	Visudyne 15mg powder for solution for infusion vials (Neon Healthcare Ltd) (product)
4812011000001108	Trastuzumab 150mg powder for solution for injection vials (product)
4812711000001105	Velbe 10mg powder for solution for injection vials (Eli Lilly & Co Ltd) (product)
4813011000001104	Vinblastine 10mg/10ml solution for injection vials (Mayne Pharma Plc) (product)
4813511000001107	Vincristine 1mg/1ml solution for injection vials (A A H Pharmaceuticals Ltd) (product)
4813911000001100	Oncovin 1mg/1ml solution for injection vials (Eli Lilly & Co Ltd) (product)
4814411000001106	Vincristine 1mg/1ml solution for injection vials (Mayne Pharma Plc) (product)
4815211000001108	Vincristine 2mg/2ml solution for injection vials (A A H Pharmaceuticals Ltd) (product)
4815511000001106	Vincristine 2mg/2ml solution for injection vials (Mayne Pharma Plc) (product)
4815711000001101	Vincristine 2mg/2ml solution for injection vials (Unichem Plc) (product)
4816311000001105	Vincristine 5mg/5ml solution for injection vials (Mayne Pharma Plc) (product)
4821411000001100	Cytarabine 100mg/5ml solution for injection vials (Unichem Plc) (product)
4821811000001103	Cytarabine 500mg/25ml solution for injection vials (Unichem Plc) (product)
4822211000001106	Cytarabine 1g/10ml solution for injection vials (Unichem Plc) (product)
4822411000001105	Cytarabine 2g/20ml solution for injection vials (Unichem Plc) (product)
4830011000001102	Taxol 300mg/50ml solution for injection vials (Bristol-Myers Squibb Pharmaceuticals Limited) (product)
4831711000001108	Synagis 100mg powder and solvent for solution for injection vials (Abbott Laboratories Ltd) (product)
4832511000001106	Synagis 50mg powder and solvent for solution for injection vials (Abbott Laboratories Ltd) (product)
4835911000001107	Avonex 30microgram powder and solvent for solution for injection vials (Biogen Ltd) (product)
4840911000001104	Alkeran 5mg tablets (GlaxoSmithKline) (product)
4843711000001105	Melphalan 5mg tablets (product)
4844711000001107	BiCNU 100mg powder and solvent for solution for injection vials (Bristol-Myers Squibb Pharmaceuticals Limited) (product)
4846111000001104	Fludara 50mg powder for solution for injection vials (Schering Health Care Ltd) (product)
4849111000001107	Caelyx 20mg/10ml solution for injection vials (Schering-Plough Ltd) (product)
4849211000001101	Treosulfan 250mg capsules (Medac GMBH) (product)
4849611000001104	Caelyx 50mg/25ml solution for injection vials (Schering-Plough Ltd) (product)
4853111000001107	Pharmorubicin 10mg/5ml solution for injection vials (Pfizer Ltd) (product)
4853411000001102	Pharmorubicin 50mg/25ml solution for injection vials (Pfizer Ltd) (product)
4880311000001105	Copaxone 20mg powder and solvent for solution for injection vials (Teva UK Ltd) (product)
4881311000001100	CellCept 1g/5ml oral suspension (Roche Products Ltd) (product)
4897811000001103	Mycophenolate mofetil 1g/5ml oral suspension sugar free (product)
4943611000001108	Dacarbazine 600mg powder for solution for injection vials (Mayne Pharma Plc) (product)
4948711000001105	Fluorouracil 250mg capsules (Cambridge Laboratories) (product)
4950411000001104	Fluorouracil 500mg/10ml solution for injection vials (A A H Pharmaceuticals Ltd) (product)
4951111000001103	Fluorouracil 500mg/10ml solution for injection vials (Mayne Pharma Plc) (product)
4951311000001101	Fluorouracil 500mg/10ml solution for injection vials (Medac GMBH) (product)
4954711000001104	Fluorouracil 1g/20ml solution for injection vials (Mayne Pharma Plc) (product)
4954911000001102	Fluorouracil 1g/20ml solution for injection vials (Medac GMBH) (product)
4956811000001100	Dacarbazine 600mg powder for solution for injection vials (product)
4957011000001109	Fluorouracil 1g/20ml solution for injection vials (product)
4958811000001104	Fluorouracil 2.5g/50ml solution for injection vials (A A H Pharmaceuticals Ltd) (product)
4959011000001100	Fluorouracil 2.5g/50ml solution for injection vials (Mayne Pharma Plc) (product)
4959311000001102	Fluorouracil 2.5g/50ml solution for injection vials (Medac GMBH) (product)
4962711000001103	Fluorouracil 5g/100ml solution for injection vials (Mayne Pharma Plc) (product)
4963311000001107	Fluorouracil 5g/100ml solution for injection vials (Medac GMBH) (product)
4969811000001101	Fluorouracil 5g/100ml solution for injection vials (product)
4997711000001103	Leucomax 150microgram powder and solvent for solution for injection vials (Schering-Plough Ltd) (product)
4998511000001107	Procarbazine 50mg capsules (A A H Pharmaceuticals Ltd) (product)
4998711000001102	Procarbazine 50mg capsules (Cambridge Laboratories) (product)
4998911000001100	Procarbazine 50mg capsules (Unichem Plc) (product)
5007511000001108	Humira 40mg/0.8ml solution for injection pre-filled syringes (Abbott Laboratories Ltd) (product)
5007811000001106	Simulect 10mg powder and solvent for solution for injection vials (Novartis Pharmaceuticals UK Ltd) (product)
5009111000001105	Cyclophosphamide 500mg powder for solution for injection vials (A A H Pharmaceuticals Ltd) (product)
5009611000001102	Endoxana 500mg powder for solution for injection vials (Baxter Healthcare Ltd) (product)
5009911000001108	Cyclophosphamide 500mg powder for solution for injection vials (Pfizer Ltd) (product)
5010211000001108	Cyclophosphamide 500mg powder for solution for injection vials (Unichem Plc) (product)
5012011000001104	Chlormethine 10mg solution for injection vials (A A H Pharmaceuticals Ltd) (product)
5051611000001109	Cytarabine 500mg/25ml solution for injection vials (A A H Pharmaceuticals Ltd) (product)
5183911000001104	Avonex 30micrograms/0.5ml solution for injection pre-filled syringes (Biogen Ltd) (product)
5235211000001101	IntronA 25million units/2.5ml solution for injection multidose vials (Organon Pharma (UK) Ltd) (product)
5281811000001107	Avonex 30microgram powder and solvent for solution for injection vials (PI) (Dowelhurst Ltd) (product)
5305411000001102	Neoral 100mg/ml oral solution (PI) (Dowelhurst Ltd) (product)
5314311000001107	Rebif 22micrograms/0.5ml solution for injection pre-filled syringes (PI) (Dowelhurst Ltd) (product)
5314811000001103	Rebif 44micrograms/0.5ml solution for injection pre-filled syringes (PI) (Dowelhurst Ltd) (product)
5347111000001105	CellCept 250mg capsules (PI) (Waymade Ltd) (product)
5347711000001106	CellCept 500mg tablets (PI) (Waymade Ltd) (product)
5375011000001101	Imuran 25mg tablets (PI) (Waymade Ltd) (product)
5393711000001105	Neoral 25mg capsules (PI) (Waymade Ltd) (product)
5394111000001106	Neoral 50mg capsules (PI) (Waymade Ltd) (product)
5394311000001108	Neoral 100mg capsules (PI) (Waymade Ltd) (product)
5397211000001107	Neoral 100mg/ml oral solution (PI) (Waymade Ltd) (product)
5491311000001103	Prograf 1mg capsules (PI) (Waymade Ltd) (product)
5493011000001100	Azathioprine 25mg tablets (PI) (Dowelhurst Ltd) (product)
5494911000001104	Azathioprine 50mg tablets (PI) (Dowelhurst Ltd) (product)
5552111000001108	Imuran 25mg tablets (PI) (Dowelhurst Ltd) (product)
5552411000001103	Imuran 50mg tablets (PI) (Dowelhurst Ltd) (product)
5570811000001104	Prograf 1mg capsules (PI) (Dowelhurst Ltd) (product)
5571711000001104	Neoral 100mg capsules (PI) (Dowelhurst Ltd) (product)
5572411000001100	Neoral 25mg capsules (PI) (Dowelhurst Ltd) (product)
5574011000001103	Neoral 50mg capsules (PI) (Dowelhurst Ltd) (product)
5866911000001101	Azathioprine 25mg tablets (Alpharma Limited) (product)
7258211000001106	Endoxana 1g powder for solution for injection vials (Baxter Healthcare Ltd) (product)
7258311000001103	Cyclophosphamide 1g powder for solution for injection vials (Pfizer Ltd) (product)
7262611000001104	Endoxana 200mg powder for solution for injection vials (Baxter Healthcare Ltd) (product)
7267211000001103	Mitoxana 2g powder for solution for injection vials (Baxter Healthcare Ltd) (product)
7268711000001106	Mitoxana 1g powder for solution for injection vials (Baxter Healthcare Ltd) (product)
7274311000001106	Thiotepa 15mg powder for solution for injection vials (Cyanamid UK) (product)
7275711000001109	Mitomycin-C Kyowa 40mg powder for intravesical solution vials (Kyowa Kirin Ltd) (product)
7275911000001106	Mitomycin-C Kyowa 10mg powder for solution for injection vials (Kyowa Hakko) (product)
7276211000001108	Mitomycin-C Kyowa 20mg powder for solution for injection vials (Kyowa Hakko) (product)
7276411000001107	Mitomycin-C Kyowa 2mg powder for solution for injection vials (Kyowa Hakko) (product)
7309311000001105	Tomudex 2mg powder for solution for injection vials (AstraZeneca) (product)
7309811000001101	Eloxatin 50mg powder for solution for injection vials (Sanofi-Synthelabo Ltd) (product)
7310011000001101	Eloxatin 100mg powder for solution for injection vials (Sanofi-Synthelabo Ltd) (product)
7315711000001109	Hycamtin 1mg powder for solution for injection vials (SmithKline Beecham Pharmaceuticals) (product)
7319811000001103	Glivec 400mg tablets (Novartis Pharmaceuticals UK Ltd) (product)
7321111000001100	Pharmorubicin 200mg/100ml solution for injection vials (Pfizer Ltd) (product)
7322611000001102	Imatinib 400mg tablets (product)
7322711000001106	Dacarbazine 100mg powder for solution for injection vials (product)
7322811000001103	Dacarbazine 500mg powder for solution for injection vials (product)
7322911000001108	Dacarbazine 1g powder for solution for injection vials (product)
7323311000001102	Dacarbazine 1g powder for solution for injection vials (Medac GMBH) (product)
7323411000001109	Dacarbazine 100mg powder for injection vials (Medac GMBH) (product)
7323511000001108	Dacarbazine 500mg powder for solution for injection vials (Medac GMBH) (product)
7466111000001105	Carboplatin 50mg/5ml solution for injection vials (C P Pharmaceuticals Ltd) (product)
7466511000001101	Carboplatin 150mg/15ml solution for injection vials (C P Pharmaceuticals Ltd) (product)
7467111000001108	Carboplatin 450mg/45ml solution for injection vials (C P Pharmaceuticals Ltd) (product)
7501011000001106	Eldisine 5mg powder for solution for injection vials (Clonmel Healthcare Ltd) (product)
7513011000001109	Velcade 3.5mg powder for solution for injection vials (Ortho Biotech) (product)
7525711000001100	Bortezomib 3.5mg powder for solution for injection vials (product)
7533111000001100	Busulfan 60mg/10ml solution for injection ampoules (product)
7533311000001103	Busilvex 60mg/10ml solution for injection ampoules (Pierre Fabre Ltd) (product)
7542511000001101	Arsenic 10mg/10ml solution for injection ampoules (product)
7553411000001106	Carmustine 7.7mg implant (product)
7553611000001109	Gliadel 7.7mg implant (Link Pharmaceuticals Ltd) (product)
7553911000001103	Paxene 100mg/16.7ml solution for injection vials (Mayne Pharma Plc) (product)
7554611000001107	Paxene 30mg/5ml solution for injection vials (Mayne Pharma Plc) (product)
7554911000001101	Paxene 300mg/50ml solution for injection vials (Mayne Pharma Plc) (product)
7556411000001101	Paxene 150mg/25ml solution for injection vials (Mayne Pharma Plc) (product)
7591711000001106	Cytarabine 50mg/5ml intrathecal suspension for injection vials (product)
7591911000001108	DepoCyte 50mg/5ml intrathecal suspension for injection vials (Napp Pharmaceuticals Ltd) (product)
7602611000001102	Trisenox 10mg/10ml solution for injection (Cell Therapeutics (UK) Ltd) (product)
7654211000001102	Etoposide 500mg/25ml solution for injection vials (product)
7654411000001103	Eposin 500mg/25ml solution for injection vials (Medac GMBH) (product)
7655711000001108	Amsidine 75mg/1.5ml solution for injection vials and diluent (Goldshield Healthcare Ltd) (product)
7659211000001103	Eposin 100mg/5ml solution for injection vials (Medac GMBH) (product)
7693411000001106	Alemtuzumab 30mg/3ml solution for injection ampoules (product)
7694211000001105	Mabcampath 30mg/3ml solution for injection ampoules (Schering Health Care Ltd) (product)
7695711000001104	MabThera 100mg/10ml solution for injection vials (Roche Products Ltd) (product)
7697011000001108	MabThera 500mg/50ml solution for injection vials (Roche Products Ltd) (product)
7714811000001101	Cetuximab 100mg/50ml solution for injection vials (product)
7715011000001106	Erbitux 100mg/50ml solution for injection vials (Merck Pharmaceuticals) (product)
7815711000001106	Temoporfin 20mg/5ml solution for injection vials (product)
7816311000001102	Foscan 20mg/5ml solution for injection vials (Biolitec Pharma) (product)
7858911000001107	ViraferonPeg 50microgram powder and solvent for solution for injection pre-filled pens (Organon Pharma (UK) Ltd) (product)
7864811000001103	ViraferonPeg 80microgram powder and solvent for solution for injection pre-filled pens (Organon Pharma (UK) Ltd) (product)
7867511000001109	ViraferonPeg 100microgram powder and solvent for solution for injection pre-filled pens (Organon Pharma (UK) Ltd) (product)
7869911000001109	ViraferonPeg 120microgram powder and solvent for solution for injection pre-filled pens (Organon Pharma (UK) Ltd) (product)
7870311000001106	ViraferonPeg 150microgram powder and solvent for solution for injection pre-filled pens (Organon Pharma (UK) Ltd) (product)
7984011000001103	Roferon-A 18million units/0.5ml solution for injection pre-filled syringes (Roche Products Ltd) (product)
8076911000001104	Mycophenolic acid 180mg gastro-resistant tablets (product)
8077011000001100	Mycophenolic acid 360mg gastro-resistant tablets (product)
8077511000001108	Myfortic 180mg gastro-resistant tablets (Novartis Pharmaceuticals UK Ltd) (product)
8077811000001106	Myfortic 360mg gastro-resistant tablets (Novartis Pharmaceuticals UK Ltd) (product)
8089311000001103	Campto 40mg/2ml solution for injection vials (Pfizer Ltd) (product)
8089611000001108	Glivec 100mg tablets (Novartis Pharmaceuticals UK Ltd) (product)
8100311000001104	Imatinib 100mg tablets (product)
8170311000001107	Lomustine 40mg capsules (Unichem Plc) (product)
8246011000001106	Raptiva 125mg powder and solvent for solution for injection vials (Serono Laboratories (UK) Ltd) (product)
8259811000001108	Azathioprine 100mg/5ml oral solution (Special Order) (product)
8260111000001100	Azathioprine 100mg/5ml oral suspension (Special Order) (product)
8260411000001105	Azathioprine 120mg/5ml oral solution (Special Order) (product)
8260811000001107	Azathioprine 120mg/5ml oral suspension (Special Order) (product)
8261211000001100	Azathioprine 150mg/5ml oral solution (Special Order) (product)
8261711000001107	Copaxone 20mg/1ml solution for injection pre-filled syringes (Aventis Pharma) (product)
8262111000001101	Azathioprine 13mg/5ml oral solution (Special Order) (product)
8262811000001108	Azathioprine 10mg/5ml oral solution (Special Order) (product)
8262911000001103	Azathioprine 150mg/5ml oral suspension (Special Order) (product)
8263111000001107	Azathioprine 15mg/5ml oral solution (Special Order) (product)
8263511000001103	Azathioprine 13mg/5ml oral suspension (Special Order) (product)
8264111000001109	Azathioprine 10mg/5ml oral suspension (Special Order) (product)
8264311000001106	Azathioprine 15mg/5ml oral suspension (Special Order) (product)
8264611000001101	Azathioprine 17.5mg/5ml oral solution (Special Order) (product)
8265411000001103	Azathioprine 12mg/5ml oral solution (Special Order) (product)
8265911000001106	Azathioprine 2.5mg/5ml oral solution (Special Order) (product)
8266011000001103	Azathioprine 17.5mg/5ml oral suspension (Special Order) (product)
8266211000001108	Azathioprine 12mg/5ml oral suspension (Special Order) (product)
8267211000001105	Azathioprine 20mg/5ml oral solution (Special Order) (product)
8267811000001106	Azathioprine 2.5mg/5ml oral suspension (Special Order) (product)
8268111000001103	Azathioprine 20mg/5ml oral suspension (Special Order) (product)
8268511000001107	Azathioprine 30mg/5ml oral solution (Special Order) (product)
8268711000001102	Azathioprine 25mg/5ml oral solution (Special Order) (product)
8269111000001105	Azathioprine 30mg/5ml oral suspension (Special Order) (product)
8269711000001106	Azathioprine 25mg/5ml oral suspension (Special Order) (product)
8272311000001109	Azathioprine 40mg/5ml oral solution (Special Order) (product)
8273411000001106	Azathioprine 5mg/5ml oral solution (Special Order) (product)
8274811000001106	Azathioprine 50mg/5ml oral solution (Drug Tariff Special Order) (product)
8275911000001102	Azathioprine 5mg/5ml oral suspension (Special Order) (product)
8277711000001105	Azathioprine 40mg/5ml oral suspension (Special Order) (product)
8278511000001101	Azathioprine 50mg/5ml oral suspension (Special Order) (product)
8279411000001108	Azathioprine 75mg/5ml oral solution (Special Order) (product)
8280411000001108	Azathioprine 75mg/5ml oral suspension (Special Order) (product)
8281911000001107	Azathioprine 100mg/5ml oral solution (product)
8282011000001100	Azathioprine 100mg/5ml oral suspension (product)
8282111000001104	Azathioprine 10mg/5ml oral solution (product)
8282211000001105	Azathioprine 10mg/5ml oral suspension (product)
8282311000001102	Azathioprine 120mg/5ml oral solution (product)
8282411000001109	Azathioprine 120mg/5ml oral suspension (product)
8282511000001108	Azathioprine 12mg/5ml oral solution (product)
8282611000001107	Azathioprine 12mg/5ml oral suspension (product)
8282711000001103	Azathioprine 13mg/5ml oral solution (product)
8282811000001106	Azathioprine 13mg/5ml oral suspension (product)
8282911000001101	Azathioprine 150mg/5ml oral solution (product)
8283011000001109	Azathioprine 150mg/5ml oral suspension (product)
8283111000001105	Azathioprine 15mg/5ml oral solution (product)
8283211000001104	Azathioprine 15mg/5ml oral suspension (product)
8283311000001107	Azathioprine 17.5mg/5ml oral solution (product)
8283411000001100	Azathioprine 17.5mg/5ml oral suspension (product)
8283511000001101	Azathioprine 2.5mg/5ml oral solution (product)
8283611000001102	Azathioprine 2.5mg/5ml oral suspension (product)
8283811000001103	Azathioprine 20mg/5ml oral solution (product)
8283911000001108	Azathioprine 20mg/5ml oral suspension (product)
8284011000001106	Azathioprine 25mg/5ml oral solution (product)
8284111000001107	Azathioprine 25mg/5ml oral suspension (product)
8284211000001101	Azathioprine 30mg/5ml oral solution (product)
8285111000001106	Efalizumab 125mg powder and solvent for solution for injection vials (product)
8288511000001105	Azathioprine 60mg/5ml oral solution (Special Order) (product)
8290111000001102	Azathioprine 60mg/5ml oral suspension (Special Order) (product)
8291411000001103	Azathioprine 90mg/5ml oral solution (Special Order) (product)
8292211000001109	Azathioprine 90mg/5ml oral suspension (Special Order) (product)
8307511000001102	Azathioprine 90mg/5ml oral suspension (product)
8307711000001107	Azathioprine 90mg/5ml oral solution (product)
8307811000001104	Azathioprine 75mg/5ml oral suspension (product)
8307911000001109	Azathioprine 75mg/5ml oral solution (product)
8308011000001106	Azathioprine 60mg/5ml oral suspension (product)
8308111000001107	Azathioprine 60mg/5ml oral solution (product)
8308211000001101	Azathioprine 5mg/5ml oral suspension (product)
8308311000001109	Azathioprine 5mg/5ml oral solution (product)
8308411000001102	Azathioprine 50mg/5ml oral suspension (product)
8308511000001103	Azathioprine 50mg/5ml oral solution (product)
8308611000001104	Azathioprine 40mg/5ml oral suspension (product)
8308711000001108	Azathioprine 40mg/5ml oral solution (product)
8308811000001100	Azathioprine 30mg/5ml oral suspension (product)
8388611000001100	Azathioprine 25mg tablets (Approved Prescription Services) (product)
8409011000001109	Cyclophosphamide 25mg/5ml oral solution (Special Order) (product)
8409411000001100	Cyclophosphamide 50mg/5ml oral solution (Special Order) (product)
8409711000001106	Cyclophosphamide 25mg/5ml oral suspension (Special Order) (product)
8410111000001102	Cyclophosphamide 100mg/5ml oral solution (Special Order) (product)
8410311000001100	Cyclophosphamide 50mg/5ml oral suspension (Special Order) (product)
8410911000001104	Cyclophosphamide 100mg/5ml oral suspension (Special Order) (product)
8450911000001105	Cyclophosphamide 100mg/5ml oral solution (product)
8451011000001102	Cyclophosphamide 100mg/5ml oral suspension (product)
8451111000001101	Cyclophosphamide 25mg/5ml oral solution (product)
8451211000001107	Cyclophosphamide 25mg/5ml oral suspension (product)
8451311000001104	Cyclophosphamide 50mg/5ml oral solution (product)
8451411000001106	Cyclophosphamide 50mg/5ml oral suspension (product)
8612811000001107	Mercaptopurine 100mg/5ml oral suspension (Special Order) (product)
8613411000001101	Mercaptopurine 25mg/5ml oral suspension (Special Order) (product)
8618111000001102	Methotrexate 10mg/5ml oral solution (Special Order) (product)
8618811000001109	Methotrexate 10mg/5ml oral suspension (Special Order) (product)
8619311000001106	Methotrexate 12.5mg/5ml oral solution (Special Order) (product)
8619611000001101	Methotrexate 12.5mg/5ml oral suspension (Special Order) (product)
8619911000001107	Methotrexate 15mg/5ml oral solution (Special Order) (product)
8620311000001107	Methotrexate 15mg/5ml oral suspension (Special Order) (product)
8622711000001105	Methotrexate 2.5mg/5ml oral solution (Special Order) (product)
8624211000001107	Methotrexate 2.5mg/5ml oral suspension (Special Order) (product)
8625811000001109	Methotrexate 7.5mg/5ml oral solution (Special Order) (product)
8625911000001104	Methotrexate 5mg/5ml oral solution (Special Order) (product)
8626411000001103	Methotrexate 7.5mg/5ml oral suspension (Special Order) (product)
8626511000001104	Methotrexate 5mg/5ml oral suspension (Special Order) (product)
8663611000001102	Mercaptopurine 100mg/5ml oral suspension (product)
8663711000001106	Mercaptopurine 25mg/5ml oral suspension (product)
8664911000001105	Methotrexate 10mg/5ml oral solution (product)
8665011000001105	Methotrexate 10mg/5ml oral suspension (product)
8665111000001106	Methotrexate 12.5mg/5ml oral solution (product)
8665211000001100	Methotrexate 12.5mg/5ml oral suspension (product)
8665311000001108	Methotrexate 15mg/5ml oral solution (product)
8665411000001101	Methotrexate 15mg/5ml oral suspension (product)
8665611000001103	Methotrexate 2.5mg/5ml oral solution (product)
8665711000001107	Methotrexate 2.5mg/5ml oral suspension (product)
8665811000001104	Methotrexate 5mg/5ml oral solution (product)
8665911000001109	Methotrexate 5mg/5ml oral suspension (product)
8666011000001101	Methotrexate 7.5mg/5ml oral solution (product)
8666111000001100	Methotrexate 7.5mg/5ml oral suspension (product)
8708211000001102	Tacrolimus 2.5mg/5ml oral solution (Special Order) (product)
8708811000001101	Tacrolimus 2.5mg/5ml oral suspension (Special Order) (product)
8726011000001101	Tacrolimus 2.5mg/5ml oral suspension (product)
8726211000001106	Tacrolimus 2.5mg/5ml oral solution (product)
8733511000001103	Azathioprine 10mg capsules (Special Order) (product)
8742911000001104	Azathioprine 5mg capsules (Special Order) (product)
8743211000001102	Azathioprine 30mg capsules (Special Order) (product)
8759711000001105	Mercaptopurine 10mg capsules (Part VIIID Drug Tariff Special Order) (product)
8791311000001100	Azathioprine 10mg capsules (product)
8791411000001107	Azathioprine 30mg capsules (product)
8791511000001106	Azathioprine 5mg capsules (product)
8796611000001103	Mercaptopurine 10mg capsules (product)
8822711000001100	Tacrolimus 5mg/5ml oral suspension (Drug Tariff Special Order) (product)
8823011000001106	Tacrolimus 5mg/5ml oral suspension (product)
8993211000001102	Pemetrexed 500mg powder for solution for injection vials (product)
8993411000001103	Alimta 500mg powder for solution for injection vials (Eli Lilly & Co Ltd) (product)
9040511000001106	Xagrid 500microgram capsules (Takeda UK Ltd) (product)
9042711000001102	Anagrelide 500microgram capsules (product)
9098211000001100	Taxol 150mg/25ml solution for injection vials (Bristol-Myers Squibb Pharmaceuticals Limited) (product)
9104711000001109	Carboplatin 150mg/15ml solution for injection vials (Pliva Pharma Ltd) (product)
9104911000001106	Carboplatin 450mg/45ml solution for injection vials (Pliva Pharma Ltd) (product)
9118411000001109	Fluorouracil 250mg/10ml solution for injection vials (Mayne Pharma Plc) (product)
9120011000001106	Neulasta 6mg/0.6ml solution for injection pre-filled syringes (Amgen Ltd) (product)
9152611000001102	Avastin 400mg/16ml solution for injection vials (Roche Products Ltd) (product)
9152911000001108	Avastin 100mg/4ml solution for injection vials (Roche Products Ltd) (product)
9163211000001101	Paclitaxel 30mg/5ml solution for injection vials (Mayne Pharma Plc) (product)
9163411000001102	Paclitaxel 100mg/16.7ml solution for injection vials (Mayne Pharma Plc) (product)
9163611000001104	Paclitaxel 150mg/25ml solution for injection vials (Mayne Pharma Plc) (product)
9163811000001100	Paclitaxel 300mg/50ml solution for injection vials (Mayne Pharma Plc) (product)
9188011000001102	Alemtuzumab 30mg/1ml solution for injection vials (product)
9188211000001107	MabCampath Concentrate 30mg/1ml solution for injection vials (Schering Health Care Ltd) (product)
9309311000001101	Enbrel 50mg powder and solvent for solution for injection vials (Wyeth Laboratories) (product)
9448011000001109	Methotrexate 50mg/2ml solution for injection pre-filled syringes (Special Order) (product)
9448511000001101	Methotrexate 35mg/1.4ml solution for injection pre-filled syringes (Special Order) (product)
9449511000001107	Methotrexate 32.5mg/1.3ml solution for injection pre-filled syringes (Special Order) (product)
9450111000001105	Methotrexate 30mg/1.2ml solution for injection pre-filled syringes (Special Order) (product)
9451611000001107	Methotrexate 27.5mg/1.1ml solution for injection pre-filled syringes (Special Order) (product)
9452311000001106	Methotrexate 25mg/1ml solution for injection pre-filled syringes (Special Order) (product)
9452811000001102	Methotrexate 22.5mg/0.9ml solution for injection pre-filled syringes (Special Order) (product)
9453111000001103	Methotrexate 20mg/0.8ml solution for injection pre-filled syringes (Special Order) (product)
9453611000001106	Methotrexate 17.5mg/0.7ml solution for injection pre-filled syringes (Special Order) (product)
9454211000001107	Methotrexate 15mg/0.6ml solution for injection pre-filled syringes (Special Order) (product)
9455211000001108	Methotrexate 12.5mg/0.5ml solution for injection pre-filled syringes (Special Order) (product)
9455911000001104	Methotrexate 10mg/0.4ml solution for injection pre-filled syringes (Special Order) (product)
9456611000001100	Methotrexate 7.5mg/0.3ml solution for injection pre-filled syringes (Special Order) (product)
9457411000001101	Methotrexate 5mg/0.2ml solution for injection pre-filled syringes (Special Order) (product)
9467311000001101	Lysodren 500mg tablets (HRA Pharma UK & Ireland Ltd) (product)
9468211000001108	Methotrexate 10mg/0.4ml solution for injection pre-filled syringes (product)
9468311000001100	Methotrexate 12.5mg/0.5ml solution for injection pre-filled syringes (product)
9468411000001107	Methotrexate 15mg/0.6ml solution for injection pre-filled syringes (product)
9468511000001106	Methotrexate 17.5mg/0.7ml solution for injection pre-filled syringes (product)
9468611000001105	Methotrexate 20mg/0.8ml solution for injection pre-filled syringes (product)
9468711000001101	Methotrexate 22.5mg/0.9ml solution for injection pre-filled syringes (product)
9468811000001109	Methotrexate 25mg/1ml solution for injection pre-filled syringes (product)
9468911000001104	Methotrexate 27.5mg/1.1ml solution for injection pre-filled syringes (product)
9469011000001108	Methotrexate 30mg/1.2ml solution for injection pre-filled syringes (product)
9469111000001109	Methotrexate 32.5mg/1.3ml solution for injection pre-filled syringes (product)
9469211000001103	Methotrexate 35mg/1.4ml solution for injection pre-filled syringes (product)
9469311000001106	Methotrexate 50mg/2ml solution for injection pre-filled syringes (product)
9469411000001104	Methotrexate 5mg/0.2ml solution for injection pre-filled syringes (product)
9469511000001100	Methotrexate 7.5mg/0.3ml solution for injection pre-filled syringes (product)
9509411000001105	Vinorelbine 10mg/1ml solution for injection vials (Mayne Pharma Plc) (product)
9510011000001107	Vinorelbine 50mg/5ml solution for injection vials (Mayne Pharma Plc) (product)
9522211000001109	Myocet 50mg powder and solvent for suspension for injection vials (Zeneus Pharma) (product)
9522511000001107	Navelbine 20mg capsules (Pierre Fabre Ltd) (product)
9522811000001105	Navelbine 30mg capsules (Pierre Fabre Ltd) (product)
9526811000001106	Doxorubicin (liposomal) 50mg powder and solvent for suspension for injection vials (product)
9526911000001101	Vinorelbine 20mg capsules (product)
9527011000001102	Vinorelbine 30mg capsules (product)
9561911000001100	Methotrexate 1g/10ml solution for injection vials (Wockhardt UK Ltd) (product)
9562111000001108	Methotrexate 5g/50ml solution for injection vials (Wockhardt UK Ltd) (product)
9562411000001103	Mitoxantrone 10mg/5ml solution for injection vials (Wockhardt UK Ltd) (product)
9562611000001100	Mitoxantrone 20mg/10ml solution for injection vials (Wockhardt UK Ltd) (product)
9564211000001106	Mitoxantrone 10mg/5ml solution for injection vials (product)
9564711000001104	Tarceva 100mg tablets (Roche Products Ltd) (product)
9565011000001102	Tarceva 150mg tablets (Roche Products Ltd) (product)
9738211000001107	Xolair 150mg powder and solvent for solution for injection vials (Novartis Pharmaceuticals UK Ltd) (product)
10036611000001109	Neulasta SureClick 6mg/0.6ml solution for injection pre-filled disposable devices (Amgen Ltd) (product)
10053811000001103	Fluorouracil 250mg/10ml solution for injection vials (A A H Pharmaceuticals Ltd) (product)
10060111000001109	Vinblastine 10mg/10ml solution for injection vials (A A H Pharmaceuticals Ltd) (product)
10072211000001108	Temodal 5mg capsules (Merck Sharp & Dohme (UK) Ltd) (product)
10193311000001109	Thalidomide 25mg tablets (Durbin plc) (product)
10193811000001100	Thalidomide 50mg tablets (Durbin plc) (product)
10194411000001104	Thalidomide 100mg tablets (Durbin plc) (product)
10246911000001106	Oxaliplatin 50mg/10ml solution for injection vials (product)
10247111000001106	Eloxatin 50mg/10ml solution for injection vials (sanofi-aventis) (product)
10247311000001108	Oxaliplatin 100mg/20ml solution for injection vials (product)
10247511000001102	Eloxatin 100mg/20ml solution for injection vials (sanofi-aventis) (product)
10277911000001108	Dacarbazine 200mg powder for solution for injection vials (Medac GMBH) (product)
10288111000001102	Azathioprine 50mg tablets (Focus Pharmaceuticals Ltd) (product)
10354511000001104	Antithymocyte immunoglobulin (rabbit) 25mg powder and solvent for solution for injection vials (product)
10354711000001109	Thymoglobulin 25mg powder and solvent for solution for injection vials (Genzyme Therapeutics) (product)
10356411000001106	Vinorelbine 50mg/5ml solution for injection vials (A A H Pharmaceuticals Ltd) (product)
10445811000001105	Fluorouracil 2.5g/100ml solution for injection vials (Mayne Pharma Plc) (product)
10448111000001108	Cladribine 10mg/5ml solution for injection vials (product)
10448311000001105	Litak 10 solution for injection vials (Lipomed Ltd) (product)
10454511000001108	Cytoxan 25mg tablets (Bristol-Myers Squibb Pharmaceuticals Ltd) (product)
10455611000001108	Droxia 300mg capsules (Bristol-Myers Squibb Pharmaceuticals Ltd) (product)
10478811000001100	CellCept 250mg capsules (PI) (Dowelhurst Ltd) (product)
10480711000001104	CellCept 500mg tablets (PI) (Dowelhurst Ltd) (product)
10485011000001107	Arava 10mg tablets (PI) (Waymade Ltd) (product)
10485511000001104	Arava 20mg tablets (PI) (Waymade Ltd) (product)
10524411000001104	Carboplatin 50mg/5ml concentrate for solution for infusion vials (Teva UK Ltd) (product)
10524611000001101	Carboplatin 150mg/15ml concentrate for solution for infusion vials (Teva UK Ltd) (product)
10525111000001108	Carboplatin 450mg/45ml concentrate for solution for infusion vials (Teva UK Ltd) (product)
10525511000001104	Carboplatin 600mg/60ml concentrate for solution for infusion vials (Teva UK Ltd) (product)
10528511000001107	Cisplatin 10mg/10ml solution for injection vials (Teva UK Ltd) (product)
10528811000001105	Cisplatin 50mg/50ml solution for injection vials (Teva UK Ltd) (product)
10529311000001107	Cisplatin 100mg/100ml solution for injection vials (Teva UK Ltd) (product)
10531511000001104	Doxorubicin 10mg/5ml solution for injection vials (Teva UK Ltd) (product)
10531811000001101	Doxorubicin 50mg/25ml solution for injection vials (Teva UK Ltd) (product)
10532111000001103	Doxorubicin 200mg/100ml solution for injection vials (Teva UK Ltd) (product)
10532811000001105	Etoposide 100mg/5ml concentrate for solution for infusion vials (Teva UK Ltd) (product)
10533011000001108	Etoposide 500mg/25ml concentrate for solution for infusion vials (Teva UK Ltd) (product)
10533211000001103	Paclitaxel 30mg/5ml concentrate for solution for infusion vials (Teva UK Ltd) (product)
10533411000001104	Paclitaxel 100mg/16.7ml concentrate for solution for infusion vials (Teva UK Ltd) (product)
10533611000001101	Paclitaxel 150mg/25ml concentrate for solution for infusion vials (Teva UK Ltd) (product)
10533811000001102	Paclitaxel 300mg/50ml concentrate for solution for infusion vials (Teva UK Ltd) (product)
10538811000001107	Mercaptopurine 50mg tablets (PI) (Waymade Ltd) (product)
10615511000001104	Fluorouracil 2.5g/100ml solution for injection vials (medac UK) (product)
10615711000001109	Hydroxycarbamide 500mg capsules (medac UK) (product)
10619911000001108	Doxorubin 10mg powder for solution for injection vials (medac UK) (product)
10620211000001100	Doxorubin 50mg powder for solution for injection vials (medac UK) (product)
10620411000001101	Doxorubin 10mg/5ml solution for injection vials (medac UK) (product)
10620611000001103	Doxorubin 50mg/25ml solution for injection vials (medac UK) (product)
10620811000001104	Doxorubin 200mg/100ml solution for injection vials (medac UK) (product)
10626311000001106	Tysabri 300mg/15ml concentrate for solution for infusion vials (Biogen Ltd) (product)
10638811000001104	CeeNU 100mg capsules (Bristol-Myers Squibb Pharmaceuticals Ltd) (product)
10639111000001104	CeeNU 10mg capsules (Bristol-Myers Squibb Pharmaceuticals Ltd) (product)
10640911000001106	Paclitaxel 30mg/5ml concentrate for solution for infusion vials (Wockhardt UK Ltd) (product)
10641111000001102	Paclitaxel 100mg/16.7ml concentrate for solution for infusion vials (Wockhardt UK Ltd) (product)
10641511000001106	Paclitaxel 150mg/25ml concentrate for solution for infusion vials (Wockhardt UK Ltd) (product)
10641711000001101	Paclitaxel 300mg/50ml concentrate for solution for infusion vials (Wockhardt UK Ltd) (product)
10642011000001106	Vinorelbine 10mg/1ml concentrate for solution for injection vials (Wockhardt UK Ltd) (product)
10642411000001102	Vinorelbine 50mg/5ml concentrate for solution for injection vials (Wockhardt UK Ltd) (product)
10672611000001103	Metoject 7.5mg/0.75ml solution for injection pre-filled syringes (medac UK) (product)
10672911000001109	Metoject 10mg/1ml solution for injection pre-filled syringes (medac UK) (product)
10673211000001106	Metoject 15mg/1.5ml solution for injection pre-filled syringes (medac UK) (product)
10673511000001109	Metoject 20mg/2ml solution for injection pre-filled syringes (medac UK) (product)
10674011000001104	Metoject 25mg/2.5ml solution for injection pre-filled syringes (medac UK) (product)
10675611000001107	Methotrexate 10mg/1ml solution for injection pre-filled syringes (product)
10675711000001103	Methotrexate 15mg/1.5ml solution for injection pre-filled syringes (product)
10675811000001106	Methotrexate 20mg/2ml solution for injection pre-filled syringes (product)
10675911000001101	Methotrexate 25mg/2.5ml solution for injection pre-filled syringes (product)
10676011000001109	Methotrexate 7.5mg/0.75ml solution for injection pre-filled syringes (product)
10676411000001100	Vinorelbine 10mg/1ml concentrate for solution for infusion vials (medac UK) (product)
10676611000001102	Vinorelbine 50mg/5ml concentrate for solution for infusion vials (medac UK) (product)
10685111000001105	Nexavar 200mg tablets (Bayer Plc) (product)
10685411000001100	Evoltra 20mg/20ml concentrate for solution for infusion vials (Bioenvision Ltd) (product)
10688011000001101	Clofarabine 20mg/20ml solution for injection vials (product)
10688111000001100	Sorafenib 200mg tablets (product)
10816811000001103	Sutent 50mg capsules (Pfizer Ltd) (product)
10817111000001108	Sutent 25mg capsules (Pfizer Ltd) (product)
10817411000001103	Sutent 12.5mg capsules (Pfizer Ltd) (product)
10818111000001109	Muromonab-CD3 solution for injection 5mg/5ml ampoules (product)
10818811000001102	Orthoclone OKT3 solution for injection 5mg/5ml ampoules (Ortho Biotech) (product)
10831711000001105	Sunitinib 12.5mg capsules (product)
10831811000001102	Sunitinib 25mg capsules (product)
10831911000001107	Sunitinib 50mg capsules (product)
10904711000001109	Epirubicin 10mg/5ml solution for injection vials (Mayne Pharma Plc) (product)
10904911000001106	Epirubicin 50mg/25ml solution for injection vials (Mayne Pharma Plc) (product)
10905611000001104	Epirubicin 100mg/50ml solution for injection vials (Mayne Pharma Plc) (product)
10905811000001100	Epirubicin 200mg/100ml solution for injection vials (Mayne Pharma Plc) (product)
10907011000001104	Oxaliplatin 50mg powder for solution for infusion vials (Mayne Pharma Plc) (product)
10907211000001109	Oxaliplatin 100mg powder for solution for infusion vials (Mayne Pharma Plc) (product)
10919611000001103	Epirubicin 100mg/50ml solution for injection vials (product)
10921911000001103	Berinert P 500unit powder and solvent for solution for injection vials (ZLB Behring UK Ltd) (product)
10937511000001102	Savene 500mg powder and solvent for solution for injection vials (TopoTarget A/S) (product)
10964511000001100	Oxaliplatin 50mg powder for solution for injection vials (A A H Pharmaceuticals Ltd) (product)
10964711000001105	Oxaliplatin 100mg powder for solution for injection vials (A A H Pharmaceuticals Ltd) (product)
10967711000001103	Enbrel 50mg/1ml solution for injection pre-filled syringes (Wyeth Pharmaceuticals) (product)
10969111000001105	Eloxatin 200mg/40ml concentrate for solution for infusion vials (sanofi-aventis) (product)
10970211000001102	Etanercept 50mg/1ml solution for injection pre-filled syringes (product)
10970711000001109	Oxaliplatin 200mg/40ml solution for injection vials (product)
10972311000001109	TISSEEL 190mg powder for solution for irrigation vials (Baxter Healthcare Ltd) (product)
10972611000001104	TISSEEL 475mg powder for solution for irrigation vials (Baxter Healthcare Ltd) (product)
10972911000001105	TISSEEL 95mg powder for solution for irrigation vials (Baxter Healthcare Ltd) (product)
10976911000001109	Haemocomplettan P 1g powder for solution for injection bottles (ZLB Behring UK Ltd) (product)
10979611000001106	Lymphoglobuline 100mg/5ml solution for injection vials (Genzyme Therapeutics) (product)
10983911000001108	Antithymocyte immunoglobulin (equine) 100mg/5ml solution for injection vials (product)
10985011000001105	Sprycel 20mg tablets (Bristol-Myers Squibb Pharmaceuticals Ltd) (product)
10985511000001102	Sprycel 50mg tablets (Bristol-Myers Squibb Pharmaceuticals Ltd) (product)
10985811000001104	Sprycel 70mg tablets (Bristol-Myers Squibb Pharmaceuticals Ltd) (product)
10986511000001109	Hydroxycarbamide 500mg capsules (A A H Pharmaceuticals Ltd) (product)
10987511000001106	Dasatinib 20mg tablets (product)
10987611000001105	Dasatinib 50mg tablets (product)
10987711000001101	Dasatinib 70mg tablets (product)
10988011000001102	Methotrexate 50mg/2ml solution for injection vials (Teva UK Ltd) (product)
10988211000001107	Methotrexate 500mg/20ml solution for injection vials (Teva UK Ltd) (product)
11023211000001107	Enbrel Paediatric 25mg powder and solvent for solution for injection vials (Wyeth Pharmaceuticals) (product)
11026411000001101	Methotrexate 2.5mg tablets (Wockhardt UK Ltd) (product)
11026611000001103	Methotrexate 10mg tablets (Wockhardt UK Ltd) (product)
11033511000001108	Enbrel 25mg/0.5ml solution for injection pre-filled syringes (Wyeth Pharmaceuticals) (product)
11034511000001106	Etanercept 25mg/0.5ml solution for injection pre-filled syringes (product)
11091011000001108	Methotrexate 1g/40ml solution for injection vials (Teva UK Ltd) (product)
11116411000001104	IntronA 30million units/1.2ml solution for injection multidose pens (Waymade Ltd) (product)
11121311000001108	Rapamune 2mg tablets (Waymade Ltd) (product)
11122911000001103	Roferon-A 18million units/0.6ml solution for injection cartridges (Waymade Ltd) (product)
11124711000001105	Roferon-A 3million units/0.5ml solution for injection pre-filled syringes (Waymade Ltd) (product)
11125411000001103	Roferon-A 6million units/0.5ml solution for injection pre-filled syringes (Waymade Ltd) (product)
11125811000001101	Roferon-A 9million units/0.5ml solution for injection pre-filled syringes (Waymade Ltd) (product)
11159911000001109	Prograf 500microgram capsules (Waymade Ltd) (product)
11188011000001105	Humira 40mg/0.8ml solution for injection pre-filled pens (AbbVie Ltd) (product)
11236911000001103	Adalimumab 40mg/0.8ml solution for injection pre-filled disposable devices (product)
11248011000001104	Cisplatin 50mg powder for solution for injection vials (Unichem Plc) (product)
11266811000001100	Lucentis 3mg/0.3ml solution for injection vials (Novartis Pharmaceuticals UK Ltd) (product)
11403011000001103	Dacarbazine 100mg powder for solution for injection vials (Pliva Pharma Ltd) (product)
11403511000001106	Dacarbazine 200mg powder for solution for injection vials (Pliva Pharma Ltd) (product)
11413011000001101	Rebif 8.8micrograms/0.2ml solution for injection pre-filled syringes (Serono Ltd) (product)
11413311000001103	Rebif 22micrograms/0.5ml solution for injection pre-filled syringes and Rebif 8.8micrograms/0.2ml solution for injection pre-filled syringes (Serono Ltd) (product)
11422411000001107	Mitoxantrone 20mg/10ml concentrate for solution for infusion vials (Pliva Pharma Ltd) (product)
11423411000001103	Mitoxantrone 25mg/12.5ml concentrate for solution for infusion vials (Pliva Pharma Ltd) (product)
11494311000001100	Cetuximab 100mg/20ml solution for injection vials (product)
11494411000001107	Cetuximab 500mg/100ml solution for injection vials (product)
11495111000001103	Erbitux 100mg/20ml solution for infusion vials (Merck Pharmaceuticals) (product)
11495411000001108	Erbitux 500mg/100ml solution for infusion vials (Merck Pharmaceuticals) (product)
11528811000001100	Doxorubicin 10mg powder for solution for injection vials (UniChem Ltd) (product)
11529011000001101	Doxorubicin 50mg powder for solution for injection vials (UniChem Ltd) (product)
11529511000001109	Doxorubicin 200mg/100ml solution for injection vials (UniChem Ltd) (product)
11556411000001102	Tarceva 25mg tablets (Roche Products Ltd) (product)
11619211000001106	Advagraf 0.5mg modified-release capsules (Astellas Pharma Ltd) (product)
11619611000001108	Advagraf 1mg modified-release capsules (Astellas Pharma Ltd) (product)
11620011000001100	Advagraf 5mg modified-release capsules (Astellas Pharma Ltd) (product)
11649511000001103	Tacrolimus 1mg modified-release capsules (product)
11649611000001104	Tacrolimus 500microgram modified-release capsules (product)
11649711000001108	Tacrolimus 5mg modified-release capsules (product)
11753911000001100	Orencia 250mg powder for concentrate for solution for infusion vials (Bristol-Myers Squibb Pharmaceuticals Ltd) (product)
11755211000001108	Revlimid 5mg capsules (Bristol-Myers Squibb Pharmaceuticals Ltd) (product)
11755711000001101	Revlimid 10mg capsules (Bristol-Myers Squibb Pharmaceuticals Ltd) (product)
11756011000001107	Revlimid 15mg capsules (Bristol-Myers Squibb Pharmaceuticals Ltd) (product)
11756511000001104	Revlimid 25mg capsules (Bristol-Myers Squibb Pharmaceuticals Ltd) (product)
11762011000001101	Abatacept 250mg powder for solution for injection vials (product)
11762911000001102	Lenalidomide 15mg capsules (product)
11763011000001105	Lenalidomide 25mg capsules (product)
11793511000001104	Cyclophosphamide 35mg/5ml oral suspension (Special Order) (product)
11793811000001101	Cyclophosphamide 35mg/5ml oral solution (Special Order) (product)
11794111000001105	Cyclophosphamide 40mg/5ml oral suspension (Special Order) (product)
11794411000001100	Cyclophosphamide 40mg/5ml oral solution (Special Order) (product)
11794711000001106	Cyclophosphamide 75mg/5ml oral suspension (Special Order) (product)
11795011000001108	Cyclophosphamide 75mg/5ml oral solution (Special Order) (product)
11812511000001108	Soliris 300mg/30ml concentrate for solution for infusion vials (Almac Pharma Services Ltd) (product)
11818011000001102	Cyclophosphamide 35mg/5ml oral solution (product)
11818111000001101	Cyclophosphamide 35mg/5ml oral suspension (product)
11818211000001107	Cyclophosphamide 40mg/5ml oral solution (product)
11818311000001104	Cyclophosphamide 40mg/5ml oral suspension (product)
11818411000001106	Cyclophosphamide 75mg/5ml oral solution (product)
11818511000001105	Cyclophosphamide 75mg/5ml oral suspension (product)
11937811000001106	Cardioxane 500mg powder for solution for infusion vials (Novartis Pharmaceuticals UK Ltd) (product)
12068711000001104	Azathioprine 125mg/5ml oral suspension (Special Order) (product)
12069011000001106	Azathioprine 125mg/5ml oral solution (Special Order) (product)
12070311000001107	Azathioprine 175mg/5ml oral suspension (Special Order) (product)
12070911000001108	Azathioprine 175mg/5ml oral solution (Special Order) (product)
12080411000001105	Azathioprine 125mg/5ml oral solution (product)
12080511000001109	Azathioprine 125mg/5ml oral suspension (product)
12080611000001108	Azathioprine 175mg/5ml oral solution (product)
12080711000001104	Azathioprine 175mg/5ml oral suspension (product)
12092411000001105	Azathioprine 17mg/5ml oral suspension (Special Order) (product)
12092711000001104	Azathioprine 17mg/5ml oral solution (Special Order) (product)
12093011000001105	Azathioprine 200mg/5ml oral suspension (Special Order) (product)
12093311000001108	Azathioprine 200mg/5ml oral solution (Special Order) (product)
12093611000001103	Azathioprine 35mg/5ml oral suspension (Special Order) (product)
12093911000001109	Azathioprine 35mg/5ml oral solution (Special Order) (product)
12096811000001108	Azathioprine 17mg/5ml oral solution (product)
12096911000001103	Azathioprine 17mg/5ml oral suspension (product)
12097011000001104	Azathioprine 200mg/5ml oral solution (product)
12097111000001103	Azathioprine 200mg/5ml oral suspension (product)
12097211000001109	Azathioprine 35mg/5ml oral solution (product)
12097311000001101	Azathioprine 35mg/5ml oral suspension (product)
12207711000001108	Atriance 250mg/50ml solution for infusion vials (Sandoz Ltd) (product)
12209611000001109	Azathioprine 37.5mg/5ml oral suspension (Special Order) (product)
12210411000001104	Azathioprine 37.5mg/5ml oral solution (Special Order) (product)
12211711000001102	Azathioprine 37.5mg/5ml oral solution (product)
12211811000001105	Azathioprine 37.5mg/5ml oral suspension (product)
12211911000001100	Azathioprine 45mg/5ml oral suspension (product)
12212311000001105	Azathioprine 45mg/5ml oral suspension (Special Order) (product)
12212411000001103	Nelarabine 250mg/50ml solution for injection vials (product)
12213811000001109	Azathioprine 4mg/5ml oral suspension (Special Order) (product)
12214511000001109	Azathioprine 70mg/5ml oral suspension (Special Order) (product)
12214811000001107	Azathioprine 7mg/5ml oral suspension (Special Order) (product)
12215111000001101	Azathioprine 80mg/5ml oral suspension (Special Order) (product)
12215411000001106	Azathioprine 45mg/5ml oral solution (Special Order) (product)
12216011000001106	Azathioprine 4mg/5ml oral solution (Special Order) (product)
12217411000001100	Azathioprine 70mg/5ml oral solution (Special Order) (product)
12217811000001103	Azathioprine 7mg/5ml oral solution (Special Order) (product)
12218111000001106	Azathioprine 80mg/5ml oral solution (Special Order) (product)
12221811000001102	Azathioprine 45mg/5ml oral solution (product)
12221911000001107	Azathioprine 4mg/5ml oral solution (product)
12222011000001100	Azathioprine 4mg/5ml oral suspension (product)
12222111000001104	Azathioprine 70mg/5ml oral solution (product)
12222211000001105	Azathioprine 70mg/5ml oral suspension (product)
12222311000001102	Azathioprine 7mg/5ml oral solution (product)
12222411000001109	Azathioprine 7mg/5ml oral suspension (product)
12222511000001108	Azathioprine 80mg/5ml oral solution (product)
12222611000001107	Azathioprine 80mg/5ml oral suspension (product)
12241211000001101	Busulfan 2mg/5ml oral suspension (Special Order) (product)
12241611000001104	Busulfan 2mg/5ml oral solution (Special Order) (product)
12288011000001108	Busulfan 2mg/5ml oral solution (product)
12288111000001109	Busulfan 2mg/5ml oral suspension (product)
12532811000001101	Fludarabine phosphate 50mg/2ml concentrate for solution for injection vials (Teva UK Ltd) (product)
12533411000001107	Oxaliplatin 50mg/10ml concentrate for solution for infusion vials (Teva UK Ltd) (product)
12533611000001105	Oxaliplatin 100mg/20ml concentrate for solution for infusion vials (Teva UK Ltd) (product)
12540011000001107	Fludarabine phosphate 50mg/2ml solution for injection vials (product)
12557211000001100	Temodal 140mg capsules (Merck Sharp & Dohme (UK) Ltd) (product)
12557511000001102	Temodal 180mg capsules (Merck Sharp & Dohme (UK) Ltd) (product)
12564211000001102	Temozolomide 140mg capsules (product)
12564311000001105	Temozolomide 180mg capsules (product)
12566811000001108	Hydroxycarbamide 500mg/5ml oral solution (Special Order) (product)
12623611000001104	Hydroxycarbamide 500mg/5ml oral solution (product)
12695311000001100	Mercaptopurine 50mg/5ml oral suspension (Special Order) (product)
12695511000001106	Mercaptopurine 5mg/5ml oral suspension (Special Order) (product)
12696211000001102	Mercaptopurine 75mg/5ml oral suspension (Special Order) (product)
12701511000001101	Mercaptopurine 50mg/5ml oral suspension (product)
12701611000001102	Mercaptopurine 5mg/5ml oral suspension (product)
12701711000001106	Mercaptopurine 75mg/5ml oral suspension (product)
12773311000001104	Curatoderm 4micrograms/g lotion (Reckitt Benckiser Plc) (product)
12779011000001104	Oxaliplatin 50mg/10ml concentrate for solution for infusion vials (Mayne Pharma Plc) (product)
12779211000001109	Oxaliplatin 100mg/20ml concentrate for solution for infusion vials (Mayne Pharma Plc) (product)
12793711000001105	Methotrexate 12mg/5ml oral suspension (Special Order) (product)
12794011000001105	Methotrexate 12mg/5ml oral solution (Special Order) (product)
12794311000001108	Methotrexate 17.5mg/5ml oral suspension (Special Order) (product)
12794611000001103	Methotrexate 17.5mg/5ml oral solution (Special Order) (product)
12795811000001103	Methotrexate 18mg/5ml oral suspension (Special Order) (product)
12796111000001104	Methotrexate 18mg/5ml oral solution (Special Order) (product)
12796411000001109	Methotrexate 1mg/5ml oral suspension (Special Order) (product)
12796711000001103	Methotrexate 1mg/5ml oral solution (Special Order) (product)
12798211000001106	Methotrexate 20mg/5ml oral suspension (Special Order) (product)
12798611000001108	Methotrexate 20mg/5ml oral solution (Special Order) (product)
12799711000001108	Methotrexate 22.5mg/5ml oral suspension (Special Order) (product)
12800111000001102	Methotrexate 22.5mg/5ml oral solution (Special Order) (product)
12800611000001105	Methotrexate 25mg/5ml oral suspension (Special Order) (product)
12800911000001104	Methotrexate 25mg/5ml oral solution (Special Order) (product)
12801211000001102	Methotrexate 3.75mg/5ml oral suspension (Special Order) (product)
12801511000001104	Methotrexate 3.75mg/5ml oral solution (Special Order) (product)
12801911000001106	Methotrexate 4mg/5ml oral suspension (Special Order) (product)
12802211000001109	Methotrexate 4mg/5ml oral solution (Special Order) (product)
12802611000001106	Methotrexate 50mg/5ml oral suspension (Special Order) (product)
12803011000001108	Methotrexate 50mg/5ml oral solution (Special Order) (product)
12803311000001106	Methotrexate 6mg/5ml oral suspension (Special Order) (product)
12803611000001101	Methotrexate 6mg/5ml oral solution (Special Order) (product)
12804011000001105	Methotrexate 750micrograms/5ml oral suspension (Special Order) (product)
12804611000001103	Methotrexate 750micrograms/5ml oral solution (Special Order) (product)
12805111000001105	Methotrexate 7mg/5ml oral suspension (Special Order) (product)
12805711000001106	Methotrexate 7mg/5ml oral solution (Special Order) (product)
12806311000001102	Methotrexate 8mg/5ml oral suspension (Special Order) (product)
12806611000001107	Methotrexate 8mg/5ml oral solution (Special Order) (product)
12813911000001109	Methotrexate 12mg/5ml oral solution (product)
12814011000001107	Methotrexate 12mg/5ml oral suspension (product)
12814111000001108	Methotrexate 17.5mg/5ml oral solution (product)
12814211000001102	Methotrexate 17.5mg/5ml oral suspension (product)
12814311000001105	Methotrexate 18mg/5ml oral solution (product)
12814411000001103	Methotrexate 18mg/5ml oral suspension (product)
12814511000001104	Methotrexate 1mg/5ml oral solution (product)
12814611000001100	Methotrexate 1mg/5ml oral suspension (product)
12814711000001109	Methotrexate 20mg/5ml oral solution (product)
12814811000001101	Methotrexate 20mg/5ml oral suspension (product)
12814911000001106	Methotrexate 22.5mg/5ml oral solution (product)
12815011000001106	Methotrexate 22.5mg/5ml oral suspension (product)
12815111000001107	Methotrexate 50mg/5ml oral suspension (product)
12815211000001101	Methotrexate 6mg/5ml oral solution (product)
12815311000001109	Methotrexate 6mg/5ml oral suspension (product)
12815411000001102	Methotrexate 750micrograms/5ml oral solution (product)
12815511000001103	Methotrexate 750micrograms/5ml oral suspension (product)
12815611000001104	Methotrexate 7mg/5ml oral solution (product)
12815711000001108	Methotrexate 7mg/5ml oral suspension (product)
12815811000001100	Methotrexate 8mg/5ml oral solution (product)
12815911000001105	Methotrexate 8mg/5ml oral suspension (product)
12816911000001103	Methotrexate 25mg/5ml oral solution (product)
12817011000001104	Methotrexate 25mg/5ml oral suspension (product)
12817111000001103	Methotrexate 3.75mg/5ml oral solution (product)
12817211000001109	Methotrexate 3.75mg/5ml oral suspension (product)
12817311000001101	Methotrexate 4mg/5ml oral solution (product)
12817411000001108	Methotrexate 4mg/5ml oral suspension (product)
12817511000001107	Methotrexate 50mg/5ml oral solution (product)
12984311000001102	Mycophenolate mofetil 100mg/5ml oral suspension (Special Order) (product)
12984911000001101	Mycophenolate mofetil 125mg/5ml oral suspension (Special Order) (product)
12986111000001106	Penicillamine 125mg/5ml oral solution (Special Order) (product)
12986311000001108	Mycophenolate mofetil 250mg/5ml oral suspension (Special Order) (product)
12986711000001107	Penicillamine 250mg/5ml oral solution (Special Order) (product)
12987211000001103	Mycophenolate mofetil 300mg/5ml oral suspension (Special Order) (product)
12987611000001101	Penicillamine 50mg/5ml oral solution (Special Order) (product)
12988111000001105	Mycophenolate mofetil 500mg/5ml oral suspension (Special Order) (product)
13000311000001106	Mycophenolate mofetil 100mg/5ml oral suspension (product)
13000411000001104	Mycophenolate mofetil 125mg/5ml oral suspension (product)
13000511000001100	Mycophenolate mofetil 250mg/5ml oral suspension (product)
13000611000001101	Mycophenolate mofetil 300mg/5ml oral suspension (product)
13000711000001105	Mycophenolate mofetil 500mg/5ml oral suspension (product)
13005011000001102	Penicillamine 125mg/5ml oral solution (product)
13005111000001101	Penicillamine 250mg/5ml oral solution (product)
13005211000001107	Penicillamine 50mg/5ml oral solution (product)
13094411000001107	Vectibix 100mg/5ml concentrate for solution for infusion vials (Amgen Ltd) (product)
13098711000001109	Arava 10mg tablets (Dowelhurst Ltd) (product)
13142811000001103	Cisplatin 50mg/50ml concentrate for solution for infusion vials (Wockhardt UK Ltd) (product)
13235611000001105	Penicillamine 125mg tablets (Dowelhurst Ltd) (product)
13236111000001108	Penicillamine 250mg tablets (Dowelhurst Ltd) (product)
13282011000001100	Tacrolimus 2mg/5ml oral suspension (Special Order) (product)
13303311000001101	Tacrolimus 2mg/5ml oral suspension (product)
13369011000001100	Fludarabine phosphate 50mg/2ml solution for injection vials (A A H Pharmaceuticals Ltd) (product)
13379511000001102	Doxorubicin 50mg/25ml concentrate for solution for infusion vials (Wockhardt UK Ltd) (product)
13386711000001105	Azathioprine 50mg tablets (Arrow Generics Ltd) (product)
13410511000001106	Paclitaxel 30mg/5ml concentrate for solution for infusion vials (PLIVA Pharma Ltd) (product)
13410711000001101	Paclitaxel 100mg/16.7ml concentrate for solution for infusion vials (PLIVA Pharma Ltd) (product)
13410911000001104	Paclitaxel 300mg/50ml concentrate for solution for infusion vials (PLIVA Pharma Ltd) (product)
13441711000001103	Doxorubicin 10mg/2ml concentrate for solution for infusion vials (Wockhardt UK Ltd) (product)
13453911000001102	Doxorubicin 10mg/2ml solution for injection vials (product)
13572011000001100	Tacrolimus 500micrograms/5ml oral suspension (Special Order) (product)
13573411000001100	Tacrolimus 500micrograms/5ml oral suspension (product)
13599311000001102	Tasigna 200mg capsules (Novartis Pharmaceuticals UK Ltd) (product)
13610211000001105	Nilotinib 200mg capsules (product)
13643911000001102	Oxaliplatin 100mg powder for solution for infusion vials (PLIVA Pharma Ltd) (product)
13645511000001108	Tacrolimus 25mg/5ml oral solution (Special Order) (product)
13645811000001106	Tacrolimus 25mg/5ml oral suspension (Special Order) (product)
13648411000001104	Tacrolimus 25mg/5ml oral solution (product)
13648511000001100	Tacrolimus 25mg/5ml oral suspension (product)
13667811000001109	Tyverb 250mg tablets (GlaxoSmithKline) (product)
13740711000001100	Azathioprine 25mg tablets (Tillomed Laboratories Ltd) (product)
13740911000001103	Azathioprine 50mg tablets (Tillomed Laboratories Ltd) (product)
13829111000001105	Arava 10mg tablets (Doncaster Pharmaceuticals Ltd) (product)
13829311000001107	Arava 20mg tablets (Doncaster Pharmaceuticals Ltd) (product)
13848011000001102	CellCept 250mg capsules (Doncaster Pharmaceuticals Ltd) (product)
13848211000001107	CellCept 500mg tablets (Doncaster Pharmaceuticals Ltd) (product)
13851311000001109	Thalidomide BMS 50mg capsules (Bristol-Myers Squibb Pharmaceuticals Ltd) (product)
13947611000001101	Prograf 500microgram capsules (Doncaster Pharmaceuticals Ltd) (product)
13947911000001107	Prograf 1mg capsules (Doncaster Pharmaceuticals Ltd) (product)
13955911000001104	Siklos 1000mg tablets (Masters Pharmaceuticals Ltd) (product)
13961411000001100	Busulfan 25mg capsules (product)
13961611000001102	Busulfan 25mg capsules (Special Order) (product)
13967911000001100	Hydroxycarbamide 1g tablets (product)
14051111000001106	Advagraf 1mg modified-release capsules (Sigma Pharmaceuticals Plc) (product)
14051611000001103	Advagraf 5mg modified-release capsules (Sigma Pharmaceuticals Plc) (product)
14194111000001106	Arava 10mg tablets (Sigma Pharmaceuticals Plc) (product)
14195011000001109	Arava 20mg tablets (Sigma Pharmaceuticals Plc) (product)
14225911000001104	Hycamtin 0.25mg capsules (Sandoz Ltd) (product)
14226211000001102	Hycamtin 1mg capsules (Sandoz Ltd) (product)
14251711000001102	Imuran 25mg tablets (Sigma Pharmaceuticals Plc) (product)
14343911000001108	Neoral 100mg/ml oral solution (Sigma Pharmaceuticals Plc) (product)
14344711000001108	Neoral 100mg capsules (Sigma Pharmaceuticals Plc) (product)
14345511000001102	Neoral 25mg capsules (Sigma Pharmaceuticals Plc) (product)
14346111000001100	Neoral 50mg capsules (Sigma Pharmaceuticals Plc) (product)
14592711000001107	Hydrea 500mg capsules (Waymade Healthcare Plc) (product)
14602911000001103	Torisel 30mg/1.2ml concentrate for solution for infusion vials and diluent (Wyeth Pharmaceuticals) (product)
14617511000001105	Rebif 44micrograms/0.5ml (12million units) solution for injection pre-filled syringes (Sigma Pharmaceuticals Plc) (product)
14653611000001108	Ridaura Tiltab 3mg tablets (Sigma Pharmaceuticals Plc) (product)
14675711000001100	Alimta 100mg powder for concentrate for solution for infusion vials (Eli Lilly and Company Ltd) (product)
14680811000001106	Pemetrexed 100mg powder for solution for injection vials (product)
14687711000001102	Ratiograstim 30million units/0.5ml solution for injection pre-filled syringes (Ratiopharm UK Ltd) (product)
14688011000001103	Ratiograstim 48million units/0.8ml solution for injection pre-filled syringes (Ratiopharm UK Ltd) (product)
14689011000001108	Vectibix 400mg/20ml concentrate for solution for infusion vials (Amgen Ltd) (product)
14696711000001104	Panitumumab 400mg/20ml solution for injection vials (product)
14709211000001105	Methotrexate 2.5mg tablets (PI) (Sigma Pharmaceuticals Plc) (product)
14728411000001109	Prograf 500microgram capsules (Sigma Pharmaceuticals Plc) (product)
14728611000001107	Prograf 1mg capsules (Sigma Pharmaceuticals Plc) (product)
14751111000001108	Epirubicin 10mg/5ml solution for injection vials (medac UK) (product)
14751311000001105	Epirubicin 50mg/25ml solution for injection vials (medac UK) (product)
14751511000001104	Epirubicin 200mg/100ml solution for injection vials (medac UK) (product)
14752011000001104	Oxaliplatin 50mg powder for solution for infusion vials (medac UK) (product)
14752211000001109	Oxaliplatin 100mg powder for solution for infusion vials (medac UK) (product)
14752511000001107	Oxaliplatin 150mg powder for solution for infusion vials (medac UK) (product)
14779511000001101	Oxaliplatin 150mg powder for solution for injection vials (product)
14781911000001101	Fludarabine phosphate 50mg powder for solution for injection vials (Actavis UK Ltd) (product)
14788211000001101	Epirubicin 10mg powder for solution for injection vials (Actavis UK Ltd) (product)
14788411000001102	Epirubicin 50mg powder for solution for injection vials (Actavis UK Ltd) (product)
14788611000001104	Oxaliplatin 50mg powder for solution for infusion vials (Actavis UK Ltd) (product)
14946711000001105	Methotrexate 2.5mg tablets (PI) (Waymade Healthcare Plc) (product)
14953811000001108	Abraxane 100mg powder for suspension for infusion vials (Abraxis Bioscience Ltd) (product)
14962511000001107	Methotrexate 2.5mg tablets (Orion Pharma (UK) Ltd) (product)
14963911000001107	Methotrexate 10mg tablets (Orion Pharma (UK) Ltd) (product)
14966311000001102	Doxorubicin 200mg/100ml solution for infusion vials (hameln pharma Ltd) (product)
14966611000001107	Methotrexate 25mg/3ml solution for injection pre-filled syringes (Special Order) (product)
14966811000001106	Methotrexate 500mg/20ml solution for injection vials (hameln pharma Ltd) (product)
14967011000001102	Epirubicin 10mg/5ml solution for injection vials (hameln pharma Ltd) (product)
14967911000001103	Methotrexate 25mg/3ml solution for injection pre-filled syringes (product)
15029311000001100	Vincristine 1mg/1ml solution for injection vials (Teva UK Ltd) (product)
15030011000001109	Vincristine 2mg/2ml solution for injection vials (Teva UK Ltd) (product)
15070411000001103	Azathioprine 25mg tablets (Sigma Pharmaceuticals Plc) (product)
15070611000001100	Azathioprine 50mg tablets (Sigma Pharmaceuticals Plc) (product)
15109411000001107	Methotrexate 10mg tablets (Sigma Pharmaceuticals Plc) (product)
15115911000001104	Oxaliplatin 100mg powder for solution for infusion vials (Actavis UK Ltd) (product)
15116111000001108	Vinorelbine 50mg/5ml concentrate for solution for infusion vials (Accord-UK Ltd) (product)
15116311000001105	Vinorelbine 10mg/1ml concentrate for solution for infusion vials (Accord-UK Ltd) (product)
15117011000001105	Stelara 45mg/0.5ml solution for injection vials (Janssen-Cilag Ltd) (product)
15125511000001103	Ustekinumab 45mg/0.5ml solution for injection vials (product)
15138411000001109	Methotrexate 50mg/2ml solution for injection vials (hameln pharma Ltd) (product)
15148411000001105	Epirubicin 50mg/25ml solution for injection vials (hameln pharma Ltd) (product)
15158011000001104	Epirubicin 10mg/5ml concentrate for solution for injection vials (Wockhardt UK Ltd) (product)
15158211000001109	Epirubicin 50mg/25ml concentrate for solution for injection vials (Wockhardt UK Ltd) (product)
15158411000001108	Fludarabine phosphate 50mg/2ml concentrate for solution for injection vials (Wockhardt UK Ltd) (product)
15161011000001101	Oxaliplatin 50mg powder for solution for infusion vials (Wockhardt UK Ltd) (product)
15161211000001106	Oxaliplatin 100mg powder for solution for infusion vials (Wockhardt UK Ltd) (product)
15165511000001107	Epirubicin 200mg/100ml concentrate for solution for infusion vials (Wockhardt UK Ltd) (product)
15165711000001102	Epirubicin 100mg/50ml concentrate for solution for infusion vials (Wockhardt UK Ltd) (product)
15167211000001101	Paclitaxel 30mg/5ml concentrate for solution for infusion vials (Actavis UK Ltd) (product)
15167411000001102	Paclitaxel 100mg/16.7ml concentrate for solution for infusion vials (Actavis UK Ltd) (product)
15167611000001104	Paclitaxel 150mg/25ml concentrate for solution for infusion vials (Actavis UK Ltd) (product)
15167811000001100	Paclitaxel 300mg/5ml concentrate for solution for infusion vials (Actavis UK Ltd) (product)
15236711000001104	Vidaza 100mg powder for suspension for injection vials (Bristol-Myers Squibb Pharmaceuticals Ltd) (product)
15242511000001109	Azacitidine 100mg powder for suspension for injection vials (product)
15377711000001109	Gemcitabine 200mg powder for solution for infusion vials (Teva UK Ltd) (product)
15377911000001106	Gemcitabine 1g powder for solution for infusion vials (Teva UK Ltd) (product)
15380911000001104	Extavia 300microgram powder and solvent for solution for injection vials (Novartis Pharmaceuticals UK Ltd) (product)
15406411000001101	Sprycel 100mg tablets (Bristol-Myers Squibb Pharmaceuticals Ltd) (product)
15410411000001101	Dasatinib 100mg tablets (product)
15472211000001106	Gemcitabine 200mg powder for solution for infusion vials (Sun Pharmaceuticals UK Ltd) (product)
15472411000001105	Gemcitabine 1g powder for solution for infusion vials (Sun Pharmaceuticals UK Ltd) (product)
15513111000001105	Metoject 7.5mg/0.15ml solution for injection pre-filled syringes (medac UK) (product)
15513411000001100	Metoject 10mg/0.2ml solution for injection pre-filled syringes (medac UK) (product)
15513711000001106	Metoject 15mg/0.3ml solution for injection pre-filled syringes (medac UK) (product)
15514011000001106	Metoject 25mg/0.5ml solution for injection pre-filled syringes (medac UK) (product)
15514311000001109	Metoject 20mg/0.4ml solution for injection pre-filled syringes (medac UK) (product)
15516411000001105	Gemcitabine 200mg powder for solution for infusion vials (Actavis UK Ltd) (product)
15516611000001108	Gemcitabine 1g powder for solution for infusion vials (Actavis UK Ltd) (product)
15516911000001102	Navelbine 80mg capsules (Pierre Fabre Ltd) (product)
15517911000001104	Methotrexate 10mg/0.2ml solution for injection pre-filled syringes (product)
15518011000001102	Methotrexate 15mg/0.3ml solution for injection pre-filled syringes (product)
15518111000001101	Methotrexate 20mg/0.4ml solution for injection pre-filled syringes (product)
15518211000001107	Methotrexate 25mg/0.5ml solution for injection pre-filled syringes (product)
15518311000001104	Methotrexate 7.5mg/0.15ml solution for injection pre-filled syringes (product)
15518611000001109	Vinorelbine 80mg capsules (product)
15546011000001108	Campto 300mg/15ml concentrate for solution for infusion vials (Pfizer Ltd) (product)
15548111000001108	Yondelis 0.25mg powder for concentrate for solution for infusion vials (Immedica Pharma AB) (product)
15548411000001103	Yondelis 1mg powder for concentrate for solution for infusion vials (Immedica Pharma AB) (product)
15568011000001101	Irinotecan 300mg/15ml solution for infusion vials (product)
15568211000001106	Trabectedin 1mg powder for solution for infusion vials (product)
15568311000001103	Trabectedin 250microgram powder for solution for infusion vials (product)
15597911000001100	Epirubicin 50mg/25ml solution for injection vials (Teva UK Ltd) (product)
15598111000001102	Epirubicin 10mg/5ml solution for injection vials (Teva UK Ltd) (product)
15603811000001106	Advagraf 3mg modified-release capsules (Astellas Pharma Ltd) (product)
15614511000001109	Tacrolimus 3mg modified-release capsules (product)
15861111000001107	Irinotecan 40mg/2ml concentrate for solution for infusion vials (Actavis UK Ltd) (product)
15861311000001109	Irinotecan 100mg/5ml concentrate for solution for infusion vials (Actavis UK Ltd) (product)
15867011000001101	Cyclophosphamide 25mg tablets (Special Order) (product)
15870711000001105	Hydroxycarbamide 300mg capsules (Special Order) (product)
15874011000001101	Lomustine 100mg capsules (Special Order) (product)
15874311000001103	Lomustine 10mg capsules (Special Order) (product)
15874611000001108	Trabectedin 250microgram powder for solution for infusion vials (Special Order) (product)
15875311000001104	Trabectedin 1mg powder for solution for infusion vials (Special Order) (product)
15884111000001108	Puri-Nethol 50mg tablets (Waymade Healthcare Plc) (product)
15926411000001109	Irinotecan 40mg/2ml concentrate for solution for infusion vials (Teva UK Ltd) (product)
15926611000001107	Irinotecan 100mg/5ml concentrate for solution for infusion vials (Teva UK Ltd) (product)
15933911000001109	Gemcitabine 200mg powder for solution for infusion vials (A A H Pharmaceuticals Ltd) (product)
15934111000001108	Gemcitabine 1g powder for solution for infusion vials (A A H Pharmaceuticals Ltd) (product)
15978511000001108	Iressa 250mg tablets (AstraZeneca UK Ltd) (product)
15980311000001108	Enbrel 50mg/1ml solution for injection pre-filled MyClic pens (Pfizer Ltd) (product)
15987111000001107	Etanercept 50mg/1ml solution for injection 1ml pre-filled disposable devices (product)
16012511000001109	Azathioprine 250mg/5ml oral solution (Special Order) (product)
16014711000001109	Azathioprine 250mg/5ml oral suspension (Special Order) (product)
16035911000001102	Azathioprine 250mg/5ml oral solution (product)
16036011000001105	Azathioprine 250mg/5ml oral suspension (product)
16055511000001105	Afinitor 5mg tablets (Novartis Pharmaceuticals UK Ltd) (product)
16056111000001107	Afinitor 10mg tablets (Novartis Pharmaceuticals UK Ltd) (product)
16074111000001102	Everolimus 10mg tablets (product)
16074211000001108	Everolimus 5mg tablets (product)
16099111000001105	RoActemra 200mg/10ml concentrate for solution for infusion vials (Roche Products Ltd) (product)
16099411000001100	RoActemra 80mg/4ml concentrate for solution for infusion vials (Roche Products Ltd) (product)
16099711000001106	RoActemra 400mg/20ml concentrate for solution for infusion vials (Roche Products Ltd) (product)
16100511000001101	Oxaliplatin 100mg powder for solution for infusion vials (Viatris UK Healthcare Ltd) (product)
16100711000001106	Oxaliplatin 50mg powder for solution for infusion vials (Viatris UK Healthcare Ltd) (product)
16101911000001101	Tocilizumab 200mg/10ml solution for infusion vials (product)
16102011000001108	Tocilizumab 400mg/20ml solution for infusion vials (product)
16102111000001109	Tocilizumab 80mg/4ml solution for infusion vials (product)
16135911000001105	Advagraf 1mg modified-release capsules (Lexon (UK) Ltd) (product)
16185311000001101	Mozobil 24mg/1.2ml solution for injection vials (Genzyme Therapeutics Ltd) (product)
16198211000001103	Leukeran 2mg tablets (Lexon (UK) Ltd) (product)
16231611000001104	Puri-Nethol 50mg tablets (Lexon (UK) Ltd) (product)
16233811000001101	Ridaura Tiltab 3mg tablets (Lexon (UK) Ltd) (product)
16264311000001100	Arava 20mg tablets (Mawdsley-Brooks & Company Ltd) (product)
16306511000001107	Deximune 25mg capsules (Dexcel-Pharma Ltd) (product)
16306711000001102	Deximune 50mg capsules (Dexcel-Pharma Ltd) (product)
16306911000001100	Deximune 100mg capsules (Dexcel-Pharma Ltd) (product)
16444011000001109	Irinotecan 40mg/2ml concentrate for solution for infusion vials (A A H Pharmaceuticals Ltd) (product)
16444211000001104	Irinotecan 100mg/5ml concentrate for solution for infusion vials (A A H Pharmaceuticals Ltd) (product)
16445311000001106	Epirubicin 10mg/5ml solution for injection vials (Actavis UK Ltd) (product)
16445511000001100	Epirubicin 50mg/25ml solution for injection vials (Actavis UK Ltd) (product)
16445711000001105	Epirubicin 100mg/50ml solution for infusion vials (Actavis UK Ltd) (product)
16446711000001102	Irinotecan 500mg/25ml concentrate for solution for infusion vials (Actavis UK Ltd) (product)
16456411000001106	Tevagrastim 30million units/0.5ml solution for injection pre-filled syringes (Teva UK Ltd) (product)
16456611000001109	Tevagrastim 48million units/0.8ml solution for injection pre-filled syringes (Teva UK Ltd) (product)
16459511000001100	CellCept 250mg capsules (Mawdsley-Brooks & Company Ltd) (product)
16459711000001105	CellCept 500mg tablets (Mawdsley-Brooks & Company Ltd) (product)
16460411000001100	Irinotecan 500mg/25ml solution for infusion vials (product)
16547711000001106	Imuran 25mg tablets (Stephar (U.K.) Ltd) (product)
16550511000001102	Ciclosporin 25mg capsules (A A H Pharmaceuticals Ltd) (product)
16550711000001107	Ciclosporin 50mg capsules (A A H Pharmaceuticals Ltd) (product)
16550911000001109	Ciclosporin 100mg capsules (A A H Pharmaceuticals Ltd) (product)
16561911000001109	Neoral 25mg capsules (Mawdsley-Brooks & Company Ltd) (product)
16562311000001104	Neoral 50mg capsules (Mawdsley-Brooks & Company Ltd) (product)
16562711000001100	Neoral 100mg capsules (Mawdsley-Brooks & Company Ltd) (product)
16591411000001103	Ilaris 150mg powder for solution for injection vials (Novartis Pharmaceuticals UK Ltd) (product)
16592911000001100	Canakinumab 150mg powder for solution for injection vials (product)
16602911000001106	Rebif 22micrograms/0.5ml (6million units) solution for injection 1.5ml cartridges (Merck Serono Ltd) (product)
16603211000001108	Rebif 44micrograms/0.5ml (12million units) solution for injection 1.5ml cartridges (Merck Serono Ltd) (product)
16658211000001106	Tacrolimus 200microgram granules sachets (product)
16658411000001105	Modigraf 0.2mg granules sachets (Astellas Pharma Ltd) (product)
16658611000001108	Tacrolimus 1mg granules sachets (product)
16658811000001107	Modigraf 1mg granules sachets (Astellas Pharma Ltd) (product)
16667211000001103	Epirubicin 200mg/100ml solution for infusion vials (Viatris UK Healthcare Ltd) (product)
16667411000001104	Epirubicin 50mg/25ml solution for injection vials (Viatris UK Healthcare Ltd) (product)
16668111000001105	Epirubicin 10mg/5ml solution for injection vials (Viatris UK Healthcare Ltd) (product)
16697811000001100	Vinflunine 250mg/10ml solution for infusion vials (product)
16698011000001107	Javlor 250 mg/10ml concentrate for solution for infusion (Pierre Fabre Ltd) (product)
16698211000001102	Vinflunine 50mg/2ml solution for infusion vials (product)
16698411000001103	Javlor 50 mg/2ml concentrate for solution for infusion (Pierre Fabre Ltd) (product)
16731811000001107	Irinotecan 500mg/25ml concentrate for solution for infusion vials (A A H Pharmaceuticals Ltd) (product)
17053711000001102	Cyclophosphamide 50mg tablets (Baxter Healthcare Ltd) (product)
17053911000001100	Cyclophosphamide 500mg powder for solution for injection vials (Baxter Healthcare Ltd) (product)
17054111000001101	Cyclophosphamide 1g powder for solution for injection vials (Baxter Healthcare Ltd) (product)
17063511000001102	Temozolomide 250mg capsules (Hospira UK Ltd) (product)
17063911000001109	Temozolomide 100mg capsules (Hospira UK Ltd) (product)
17064711000001109	Temozolomide 20mg capsules (Hospira UK Ltd) (product)
17065111000001107	Temozolomide 5mg capsules (Hospira UK Ltd) (product)
17169211000001106	Temozolomide 5mg capsules (Teva UK Ltd) (product)
17169411000001105	Temozolomide 20mg capsules (Teva UK Ltd) (product)
17169611000001108	Temozolomide 100mg capsules (Teva UK Ltd) (product)
17169811000001107	Temozolomide 140mg capsules (Teva UK Ltd) (product)
17170011000001103	Temozolomide 180mg capsules (Teva UK Ltd) (product)
17170211000001108	Temozolomide 250mg capsules (Teva UK Ltd) (product)
17190711000001109	Ofatumumab 100mg/5ml solution for infusion vials (product)
17191011000001103	Arzerra 100mg/5ml concentrate for solution for infusion vials (GlaxoSmithKline UK Ltd) (product)
17220211000001106	Ifosfamide 1g powder for concentrate for solution for injection vials (Baxter Healthcare Ltd) (product)
17220411000001105	Ifosfamide 2g powder for concentrate for solution for injection vials (Baxter Healthcare Ltd) (product)
17291511000001108	Temozolomide 5mg capsules (A A H Pharmaceuticals Ltd) (product)
17291711000001103	Temozolomide 20mg capsules (A A H Pharmaceuticals Ltd) (product)
17291911000001101	Temozolomide 100mg capsules (A A H Pharmaceuticals Ltd) (product)
17292111000001109	Temozolomide 140mg capsules (A A H Pharmaceuticals Ltd) (product)
17292311000001106	Temozolomide 180mg capsules (A A H Pharmaceuticals Ltd) (product)
17292511000001100	Temozolomide 250mg capsules (A A H Pharmaceuticals Ltd) (product)
17297911000001109	Beromun 1mg powder and solvent for solution for infusion vials (Boehringer Ingelheim Ltd) (product)
17301811000001101	Prolia 60mg/1ml solution for injection pre-filled syringes (Amgen Ltd) (product)
17315811000001100	Certolizumab pegol 200mg/1ml solution for injection pre-filled syringes (product)
17316011000001102	Cimzia 200mg/1ml solution for injection pre-filled syringes (UCB Pharma Ltd) (product)
17400011000001106	Temozolomide 140mg capsules (Hospira UK Ltd) (product)
17401211000001107	Temozolomide 180mg capsules (Hospira UK Ltd) (product)
17421711000001106	Prograf 500microgram capsules (Mawdsley-Brooks & Company Ltd) (product)
17422111000001100	Prograf 1mg capsules (Mawdsley-Brooks & Company Ltd) (product)
17422311000001103	Prograf 5mg capsules (Mawdsley-Brooks & Company Ltd) (product)
17426211000001107	Puri-Nethol 50mg tablets (Mawdsley-Brooks & Company Ltd) (product)
17430511000001105	Taxotere 20mg/1ml concentrate for solution for infusion vials (sanofi-aventis) (product)
17430811000001108	Taxotere 80mg/4ml concentrate for solution for infusion vials (sanofi-aventis) (product)
17431011000001106	Docetaxel 20mg/1ml solution for infusion vials (product)
17431111000001107	Docetaxel 80mg/4ml solution for infusion vials (product)
17442611000001106	Nivestim 12million units/0.2ml solution for injection pre-filled syringes (Hospira UK Ltd) (product)
17443211000001103	Nivestim 30million units/0.5ml solution for injection pre-filled syringes (Hospira UK Ltd) (product)
17443711000001105	Nivestim 48million units/0.5ml solution for injection pre-filled syringes (Hospira UK Ltd) (product)
17462011000001109	Votrient 400mg tablets (GlaxoSmithKline UK Ltd) (product)
17462311000001107	Votrient 200mg tablets (GlaxoSmithKline UK Ltd) (product)
17462711000001106	Stelara 45mg/0.5ml solution for injection pre-filled syringes (Janssen-Cilag Ltd) (product)
17484011000001100	Ustekinumab 45mg/0.5ml solution for injection pre-filled syringes (product)
17489311000001101	Advagraf 1mg modified-release capsules (Mawdsley-Brooks & Company Ltd) (product)
17489511000001107	Advagraf 0.5mg modified-release capsules (Mawdsley-Brooks & Company Ltd) (product)
17507311000001102	IntronA 10million units/1ml solution for injection vials (Organon Pharma (UK) Ltd) (product)
17520311000001105	Irinotecan 100mg/5ml concentrate for solution for infusion vials (Viatris UK Healthcare Ltd) (product)
17520511000001104	Irinotecan 40mg/2ml concentrate for solution for infusion vials (Viatris UK Healthcare Ltd) (product)
17523211000001107	Irinotecan 40mg/2ml concentrate for solution for infusion vials (medac UK) (product)
17523311000001104	Irinotecan 100mg/5ml concentrate for solution for infusion vials (medac UK) (product)
17523411000001106	Irinotecan 300mg/15ml concentrate for solution for infusion vials (medac UK) (product)
17558111000001109	Doxorubicin 200mg/100ml solution for injection Cytosafe vials (Pfizer Ltd) (product)
17577911000001108	Advagraf 1mg modified-release capsules (Necessity Supplies Ltd) (product)
17578611000001103	Advagraf 5mg modified-release capsules (Necessity Supplies Ltd) (product)
17586811000001108	Arava 10mg tablets (Necessity Supplies Ltd) (product)
17587211000001109	Arava 20mg tablets (Necessity Supplies Ltd) (product)
17589811000001102	Puri-Nethol 50mg tablets (Sigma Pharmaceuticals Plc) (product)
17593711000001106	Neoral 50mg capsules (Necessity Supplies Ltd) (product)
17594411000001102	Neoral 100mg/ml oral solution (Necessity Supplies Ltd) (product)
17624911000001109	Prograf 500microgram capsules (Necessity Supplies Ltd) (product)
17625111000001105	Prograf 1mg capsules (Necessity Supplies Ltd) (product)
17648911000001100	Paclitaxel 30mg/5ml concentrate for solution for infusion vials (medac UK) (product)
17649111000001105	Paclitaxel 100mg/16.7ml concentrate for solution for infusion vials (medac UK) (product)
17649311000001107	Paclitaxel 300mg/50ml concentrate for solution for infusion vials (medac UK) (product)
17649711000001106	Gemcitabine 1g powder for solution for infusion vials (medac UK) (product)
17649911000001108	Gemcitabine 200mg powder for solution for infusion vials (medac UK) (product)
17650211000001109	Gemcitabine 1.5g powder for solution for infusion vials (medac UK) (product)
17652111000001104	Gemcitabine 1.5g powder for solution for infusion vials (product)
17652411000001109	Temomedac 5mg capsules (medac UK) (product)
17652811000001106	Temomedac 20mg capsules (medac UK) (product)
17653011000001109	Temomedac 100mg capsules (medac UK) (product)
17653211000001104	Temomedac 140mg capsules (medac UK) (product)
17653411000001100	Temomedac 180mg capsules (medac UK) (product)
17653611000001102	Temomedac 250mg capsules (medac UK) (product)
17665211000001107	Gemcitabine 1g powder for solution for infusion vials (Viatris UK Healthcare Ltd) (product)
17665411000001106	Gemcitabine 200mg powder for solution for infusion vials (Viatris UK Healthcare Ltd) (product)
17665611000001109	Capimune 50mg capsules (Viatris UK Healthcare Ltd) (product)
17665811000001108	Capimune 100mg capsules (Viatris UK Healthcare Ltd) (product)
17666911000001105	Capimune 25mg capsules (Viatris UK Healthcare Ltd) (product)
17789111000001105	Azathioprine 25mg tablets (Phoenix Healthcare Distribution Ltd) (product)
17790011000001100	Azathioprine 50mg tablets (Phoenix Healthcare Distribution Ltd) (product)
17828911000001107	Gemcitabine 2g powder for solution for infusion vials (Actavis UK Ltd) (product)
17844811000001107	Gemcitabine 2g powder for solution for infusion vials (product)
17845911000001103	Irinotecan 40mg/2ml concentrate for solution for infusion vials (Hospira UK Ltd) (product)
17846111000001107	Irinotecan 100mg/5ml concentrate for solution for infusion vials (Hospira UK Ltd) (product)
17846311000001109	Irinotecan 500mg/25ml concentrate for solution for infusion vials (Hospira UK Ltd) (product)
17846511000001103	Gemcitabine 200mg powder for solution for infusion vials (Hospira UK Ltd) (product)
17846711000001108	Gemcitabine 1g powder for solution for infusion vials (Hospira UK Ltd) (product)
17846911000001105	Gemcitabine 2g powder for solution for infusion vials (Hospira UK Ltd) (product)
17847211000001104	Fludarabine phosphate 50mg powder for solution for injection vials (Hospira UK Ltd) (product)
17856611000001101	Ciclosporin 25mg capsules (Phoenix Healthcare Distribution Ltd) (product)
17856811000001102	Ciclosporin 50mg capsules (Phoenix Healthcare Distribution Ltd) (product)
17857011000001106	Ciclosporin 100mg capsules (Phoenix Healthcare Distribution Ltd) (product)
17871411000001107	Bendamustine 25mg powder for solution for infusion vials (product)
17871511000001106	Levact 25mg powder for concentrate for solution for infusion vials (Napp Pharmaceuticals Ltd) (product)
17872411000001102	Bendamustine 100mg powder for solution for infusion vials (product)
17872511000001103	Levact 100mg powder for concentrate for solution for infusion vials (Napp Pharmaceuticals Ltd) (product)
17880111000001103	Epirubicin 50mg/25ml solution for injection vials (A A H Pharmaceuticals Ltd) (product)
17930811000001105	Hydroxycarbamide 500mg capsules (Phoenix Healthcare Distribution Ltd) (product)
17953911000001107	Penicillamine 125mg tablets (Phoenix Healthcare Distribution Ltd) (product)
17954111000001106	Penicillamine 250mg tablets (Phoenix Healthcare Distribution Ltd) (product)
18032111000001103	Cyclophosphamide 1g powder for solution for injection vials (Alliance Healthcare (Distribution) Ltd) (product)
18035511000001101	Simponi 50mg/0.5ml solution for injection pre-filled syringes (Merck Sharp & Dohme (UK) Ltd) (product)
18035811000001103	Simponi 50mg/0.5ml solution for injection pre-filled pens (Merck Sharp & Dohme (UK) Ltd) (product)
18038011000001101	Golimumab 50mg/0.5ml solution for injection pre-filled disposable devices (product)
18038111000001100	Golimumab 50mg/0.5ml solution for injection pre-filled syringes (product)
18044211000001101	Adoport 5mg capsules (Sandoz Ltd) (product)
18044411000001102	Adoport 1mg capsules (Sandoz Ltd) (product)
18044811000001100	Adoport 0.5mg capsules (Sandoz Ltd) (product)
18065711000001103	Prograf 1mg capsules (Lexon (UK) Ltd) (product)
18159111000001102	Arava 10mg tablets (Mawdsley-Brooks & Company Ltd) (product)
18163911000001106	Myfenax 500mg tablets (Teva UK Ltd) (product)
18164111000001105	Myfenax 250mg capsules (Teva UK Ltd) (product)
18164311000001107	Mycophenolate mofetil 250mg capsules (Actavis UK Ltd) (product)
18164511000001101	Mycophenolate Mofetil 500mg tablets (Actavis UK Ltd) (product)
18166711000001102	Arzip 500mg tablets (Zentiva Pharma UK Ltd) (product)
18166911000001100	Arzip 250mg capsules (Zentiva Pharma UK Ltd) (product)
18172711000001109	Leflunomide 10mg tablets (medac UK) (product)
18172911000001106	Leflunomide 20mg tablets (medac UK) (product)
18179211000001105	Puri-Nethol 50mg tablets (Necessity Supplies Ltd) (product)
18189211000001103	Hydrea 500mg capsules (Mawdsley-Brooks & Company Ltd) (product)
18190611000001106	Glivec 100mg tablets (Mawdsley-Brooks & Company Ltd) (product)
18208411000001106	Metoject 30mg/0.6ml solution for injection pre-filled syringes (medac UK) (product)
18245711000001104	Methotrexate 30mg/0.6ml solution for injection pre-filled syringes (product)
18275811000001106	Gemcitabine 2g powder for solution for infusion vials (A A H Pharmaceuticals Ltd) (product)
18277411000001103	Fibrinogen 140mg/2ml solution for sealant vials (Johnson & Johnson Medical Ltd) (product)
18278511000001100	Fibrinogen 350mg/5ml solution for sealant vials (Johnson & Johnson Medical Ltd) (product)
18280311000001100	Azathioprine 50mg tablets (Co-Pharma Ltd) (product)
18298811000001106	Docetaxel 20mg/1ml concentrate for solution for infusion vials (Actavis UK Ltd) (product)
18300111000001109	Docetaxel 80mg/4ml concentrate for solution for infusion vials (Actavis UK Ltd) (product)
18300411000001104	Docetaxel 140mg/7ml concentrate for solution for infusion vials (Actavis UK Ltd) (product)
18300811000001102	Docetaxel 140mg/7ml solution for infusion vials (product)
18304811000001107	Docetaxel 20mg/2ml concentrate for solution for infusion vials (Hospira UK Ltd) (product)
18305511000001105	Docetaxel 80mg/8ml concentrate for solution for infusion vials (Hospira UK Ltd) (product)
18305811000001108	Docetaxel 160mg/16ml concentrate for solution for infusion vials (Hospira UK Ltd) (product)
18305911000001103	Docetaxel 160mg/16ml solution for infusion vials (product)
18306011000001106	Docetaxel 20mg/2ml solution for infusion vials (product)
18306111000001107	Docetaxel 80mg/8ml solution for infusion vials (product)
18309311000001102	Taxotere 160mg/8ml concentrate for solution for infusion vials (sanofi-aventis) (product)
18310411000001102	Mycophenolate mofetil 250mg capsules (A A H Pharmaceuticals Ltd) (product)
18310611000001104	Mycophenolate mofetil 500mg tablets (A A H Pharmaceuticals Ltd) (product)
18342011000001101	Leflunomide 10mg tablets (Alliance Healthcare (Distribution) Ltd) (product)
18342211000001106	Leflunomide 20mg tablets (Alliance Healthcare (Distribution) Ltd) (product)
18342411000001105	Mycophenolate mofetil 250mg capsules (Alliance Healthcare (Distribution) Ltd) (product)
18342611000001108	Mycophenolate mofetil 500mg tablets (Alliance Healthcare (Distribution) Ltd) (product)
18347511000001107	Docetaxel 160mg/8ml solution for infusion vials (product)
18362811000001100	Oncaspar 3,750units/5ml solution for injection vials (Imported (United States)) (product)
18401611000001102	Rapamune 0.5mg tablets (Pfizer Ltd) (product)
18412111000001102	Mycophenolate mofetil 500mg tablets (Viatris UK Healthcare Ltd) (product)
18413011000001107	Mercaptopurine 10mg tablets (Part VIIID Drug Tariff Special Order) (product)
18430611000001102	Mercaptopurine 10mg tablets (product)
18430811000001103	Sirolimus 500microgram tablets (product)
18431311000001102	Sprycel 140mg tablets (Bristol-Myers Squibb Pharmaceuticals Ltd) (product)
18431611000001107	Sprycel 80mg tablets (Bristol-Myers Squibb Pharmaceuticals Ltd) (product)
18446611000001104	Hydroxycarbamide 500mg capsules (Alliance Healthcare (Distribution) Ltd) (product)
18448611000001103	Tasigna 150mg capsules (Novartis Pharmaceuticals UK Ltd) (product)
18464211000001103	Mycophenolate mofetil 250mg capsules (Accord-UK Ltd) (product)
18464411000001104	Mycophenolate mofetil 500mg tablets (Accord-UK Ltd) (product)
18468211000001109	Nilotinib 150mg capsules (product)
18470311000001105	Dasatinib 140mg tablets (product)
18470411000001103	Dasatinib 80mg tablets (product)
18477511000001100	Mycophenolate mofetil 500mg tablets (Dr Reddy's Laboratories (UK) Ltd) (product)
18477711000001105	Mycophenolate mofetil 250mg capsules (Dr Reddy's Laboratories (UK) Ltd) (product)
18484411000001102	Ruconest 2,100unit powder for solution for injection (Swedish Orphan Biovitrum Ltd) (product)
18497511000001105	Azathioprine 50mg tablets (Almus Pharmaceuticals Ltd) (product)
18499611000001104	Fluorouracil 2.5g/100ml solution for infusion vials (A A H Pharmaceuticals Ltd) (product)
18530911000001102	Taxceus 20mg/1ml concentrate for solution for infusion vials (medac UK) (product)
18531911000001109	Taxceus 80mg/4ml concentrate for solution for infusion vials (medac UK) (product)
18533211000001101	Taxceus 140mg/7ml concentrate for solution for infusion vials (medac UK) (product)
18542411000001107	Docetaxel 20mg/1ml concentrate for solution for infusion vials (A A H Pharmaceuticals Ltd) (product)
18542611000001105	Docetaxel 20mg/2ml concentrate for solution for infusion vials (A A H Pharmaceuticals Ltd) (product)
18542811000001109	Docetaxel 80mg/4ml concentrate for solution for infusion vials (A A H Pharmaceuticals Ltd) (product)
18543011000001107	Docetaxel 80mg/8ml concentrate for solution for infusion vials (A A H Pharmaceuticals Ltd) (product)
18543611000001100	Docetaxel 140mg/7ml concentrate for solution for infusion vials (A A H Pharmaceuticals Ltd) (product)
18543811000001101	Irinotecan 300mg/15ml concentrate for solution for infusion vials (A A H Pharmaceuticals Ltd) (product)
18560611000001102	Riastap 1g powder for solution for infusion vials (CSL Behring UK Ltd) (product)
18590011000001107	Gemcitabine 200mg concentrate for solution for infusion vials (Hospira UK Ltd) (product)
18590911000001106	Gemcitabine 1g concentrate for solution for infusion vials (Hospira UK Ltd) (product)
18591211000001108	Gemcitabine 2g concentrate for solution for infusion vials (Hospira UK Ltd) (product)
18594811000001106	Gemcitabine 1g solution for infusion vials (product)
18594911000001101	Gemcitabine 200mg solution for infusion vials (product)
18595011000001101	Gemcitabine 2g solution for infusion vials (product)
18603011000001107	Neoral 100mg capsules (Doncaster Pharmaceuticals Ltd) (product)
18607911000001102	Puri-Nethol 50mg tablets (Doncaster Pharmaceuticals Ltd) (product)
18617711000001101	Vivadex 1mg capsules (Dexcel-Pharma Ltd) (product)
18618011000001102	Vivadex 0.5mg capsules (Dexcel-Pharma Ltd) (product)
18618211000001107	Vivadex 5mg capsules (Dexcel-Pharma Ltd) (product)
18622711000001109	Mycophenolate mofetil 250mg capsules (Phoenix Healthcare Distribution Ltd) (product)
18622911000001106	Mycophenolate mofetil 500mg tablets (Phoenix Healthcare Distribution Ltd) (product)
18643411000001109	Tacrolimus 500microgram capsules (A A H Pharmaceuticals Ltd) (product)
18643711000001103	Tacrolimus 1mg capsules (A A H Pharmaceuticals Ltd) (product)
18644711000001101	Tacrolimus 5mg capsules (A A H Pharmaceuticals Ltd) (product)
18650711000001109	Rebif 22micrograms/0.5ml (6million units) solution for injection pre-filled pens (Merck Serono Ltd) (product)
18651011000001103	Rebif 44micrograms/0.5ml (12million units) solution for injection pre-filled pens (Merck Serono Ltd) (product)
18651311000001100	Rebif 8.8micrograms/0.2ml (2.4million units) solution for injection pre-filled pens (Merck Serono Ltd) (product)
18652011000001106	Rebif 22micrograms/0.5ml (6million units) solution for injection pre-filled pens and Rebif 8.8micrograms/0.2ml (2.4million units) solution for injection pre-filled pens (Merck Serono Ltd) (product)
18667011000001102	Xolair 75mg/0.5ml solution for injection pre-filled syringes (Novartis Pharmaceuticals UK Ltd) (product)
18667311000001104	Xolair 150mg/1ml solution for injection pre-filled syringes (Novartis Pharmaceuticals UK Ltd) (product)
18677311000001108	Tioguanine 10mg capsules (Special Order) (product)
18684611000001101	Tioguanine 10mg capsules (product)
18728911000001102	Mycophenolate mofetil 250mg capsules (Sigma Pharmaceuticals Plc) (product)
18730111000001104	Mycophenolate mofetil 500mg tablets (Sigma Pharmaceuticals Plc) (product)
18741011000001105	Gilenya 0.5mg capsules (Novartis Pharmaceuticals UK Ltd) (product)
18744111000001109	Epirubicin 200mg/100ml solution for infusion vials (Teva UK Ltd) (product)
18748011000001104	Fingolimod 500microgram capsules (product)
18754511000001103	Carboplatin 50mg/5ml solution for infusion vials (A A H Pharmaceuticals Ltd) (product)
18754711000001108	Carboplatin 150mg/15ml solution for infusion vials (A A H Pharmaceuticals Ltd) (product)
18754911000001105	Carboplatin 450mg/45ml solution for infusion vials (A A H Pharmaceuticals Ltd) (product)
18755311000001108	Carboplatin 600mg/60ml solution for infusion vials (A A H Pharmaceuticals Ltd) (product)
18756811000001107	Leflunomide 10mg tablets (A A H Pharmaceuticals Ltd) (product)
18757211000001108	Leflunomide 20mg tablets (A A H Pharmaceuticals Ltd) (product)
18758511000001105	Cyclophosphamide 1g powder for solution for injection vials (A A H Pharmaceuticals Ltd) (product)
18758711000001100	Daunorubicin 20mg powder for solution for infusion vials (A A H Pharmaceuticals Ltd) (product)
18772311000001100	Halaven 0.88mg/2ml solution for injection vials (Eisai Ltd) (product)
18781111000001100	Eribulin 880micrograms/2ml solution for injection vials (product)
18810411000001100	Leflunomide 10mg tablets (Teva UK Ltd) (product)
18812611000001101	Leflunomide 20mg tablets (Teva UK Ltd) (product)
18870811000001105	Docetaxel 160mg/16ml concentrate for solution for infusion vials (A A H Pharmaceuticals Ltd) (product)
18871511000001100	Doxorubicin 10mg/5ml solution for injection vials (A A H Pharmaceuticals Ltd) (product)
18872211000001105	Doxorubicin 200mg/100ml solution for infusion vials (A A H Pharmaceuticals Ltd) (product)
18872811000001106	Doxorubicin 50mg/25ml solution for injection vials (A A H Pharmaceuticals Ltd) (product)
18873311000001107	Epirubicin 100mg/50ml solution for infusion vials (A A H Pharmaceuticals Ltd) (product)
18873811000001103	Epirubicin 10mg/5ml solution for injection vials (A A H Pharmaceuticals Ltd) (product)
18874311000001109	Epirubicin 200mg/100ml solution for infusion vials (A A H Pharmaceuticals Ltd) (product)
18875011000001105	Etoposide 100mg/5ml concentrate for solution for infusion vials (A A H Pharmaceuticals Ltd) (product)
18875311000001108	Etoposide 500mg/25ml concentrate for solution for infusion vials (A A H Pharmaceuticals Ltd) (product)
18876211000001106	Fludarabine phosphate 50mg powder for solution for injection vials (A A H Pharmaceuticals Ltd) (product)
19177811000001101	Cabazitaxel 60mg/1.5ml concentrate and solvent for solution for infusion vials (product)
19177911000001106	JEVTANA 60mg/1.5ml concentrate and solvent for solution for infusion vials (Sanofi) (product)
19186011000001100	Actikerall 5 mg/g / 100 mg/g cutaneous solution (Almirall Ltd) (product)
19224611000001108	Metoject 12.5mg/0.25ml solution for injection pre-filled syringes (medac UK) (product)
19225111000001101	Metoject 17.5mg/0.35ml solution for injection pre-filled syringes (medac UK) (product)
19225411000001106	Metoject 22.5mg/0.45ml solution for injection pre-filled syringes (medac UK) (product)
19225811000001108	Metoject 27.5mg/0.55ml solution for injection pre-filled syringes (medac UK) (product)
19231311000001104	Methotrexate 12.5mg/0.25ml solution for injection pre-filled syringes (product)
19231411000001106	Methotrexate 17.5mg/0.35ml solution for injection pre-filled syringes (product)
19231511000001105	Methotrexate 22.5mg/0.45ml solution for injection pre-filled syringes (product)
19231611000001109	Methotrexate 27.5mg/0.55ml solution for injection pre-filled syringes (product)
19265711000001106	Ofatumumab 1g/50ml solution for infusion vials (product)
19265811000001103	Arzerra 1000mg/50ml concentrate for solution for infusion vials (GlaxoSmithKline UK Ltd) (product)
19276211000001102	Cetor 500unit powder and solvent for solution for injection vials (Oxbridge Pharma Ltd) (product)
19293811000001104	Tacni 0.5mg capsules (Teva UK Ltd) (product)
19294011000001107	Tacni 1mg capsules (Teva UK Ltd) (product)
19294211000001102	Tacni 5mg capsules (Teva UK Ltd) (product)
19311511000001108	Thiotepa 15mg powder for solution for infusion vials (product)
19311711000001103	Tepadina 15mg powder for concentrate for solution for infusion vials (Adienne S.r.l.) (product)
19311911000001101	Thiotepa 100mg powder for solution for infusion vials (product)
19312111000001109	Tepadina 100mg powder for concentrate for solution for infusion vials (Adienne S.r.l.) (product)
19313611000001106	Siklos 100mg tablets (Masters Pharmaceuticals Ltd) (product)
19345811000001103	Hydroxycarbamide 100mg tablets (product)
19353311000001109	Carboplatin 150mg/15ml concentrate for solution for infusion vials (Sun Pharmaceuticals UK Ltd) (product)
19353511000001103	Carboplatin 450mg/45ml concentrate for solution for infusion vials (Sun Pharmaceuticals UK Ltd) (product)
19353711000001108	Carboplatin 50mg/5ml concentrate for solution for infusion vials (Sun Pharmaceuticals UK Ltd) (product)
19353911000001105	Carboplatin 600mg/60ml concentrate for solution for infusion vials (Sun Pharmaceuticals UK Ltd) (product)
19363311000001102	Pegasys 135micrograms/0.5ml solution for injection pre-filled pens (Roche Products Ltd) (product)
19363911000001101	Pegasys 180micrograms/0.5ml solution for injection pre-filled pens (Roche Products Ltd) (product)
19376111000001100	Xgeva 120mg/1.7ml solution for injection vials (Amgen Ltd) (product)
19376711000001104	Avonex 30micrograms/0.5ml (6million units) solution for injection pre-filled pens (Biogen Idec Ltd) (product)
19376911000001102	Capsorin 100mg capsules (Morningside Healthcare Ltd) (product)
19377111000001102	Capsorin 50mg capsules (Morningside Healthcare Ltd) (product)
19377311000001100	Capsorin 25mg capsules (Morningside Healthcare Ltd) (product)
19381511000001106	Yervoy 50mg/10ml concentrate for solution for infusion vials (Bristol-Myers Squibb Pharmaceuticals Ltd) (product)
19382711000001108	Yervoy 200mg/40ml concentrate for solution for infusion vials (Bristol-Myers Squibb Pharmaceuticals Ltd) (product)
19429811000001107	Mycophenolate mofetil 500mg tablets (Wockhardt UK Ltd) (product)
19431511000001106	Amsacrine 75mg/1.5ml solution for infusion ampoules and diluent (product)
19448511000001100	Ipilimumab 200mg/40ml solution for infusion vials (product)
19448611000001101	Ipilimumab 50mg/10ml solution for infusion vials (product)
19463411000001100	Nulojix 250mg powder for concentrate for solution for infusion vials (Bristol-Myers Squibb Pharmaceuticals Ltd) (product)
19464711000001108	Belatacept 250mg powder for solution for infusion vials (product)
19473111000001104	Oxaliplatin 50mg/10ml concentrate for solution for infusion vials (A A H Pharmaceuticals Ltd) (product)
19473311000001102	Oxaliplatin 100mg/20ml concentrate for solution for infusion vials (A A H Pharmaceuticals Ltd) (product)
19480311000001104	Benlysta 400mg powder for concentrate for solution for infusion vials (GlaxoSmithKline UK Ltd) (product)
19480611000001109	Benlysta 120mg powder for concentrate for solution for infusion vials (GlaxoSmithKline UK Ltd) (product)
19482011000001103	Belimumab 120mg powder for solution for infusion vials (product)
19482111000001102	Belimumab 400mg powder for solution for infusion vials (product)
19496811000001109	Capexion 0.5mg capsules (Viatris UK Healthcare Ltd) (product)
19497011000001100	Capexion 1mg capsules (Viatris UK Healthcare Ltd) (product)
19498011000001104	Capexion 5mg capsules (Viatris UK Healthcare Ltd) (product)
19573411000001102	Mitoxantrone 20mg/10ml concentrate for solution for infusion vials (A A H Pharmaceuticals Ltd) (product)
19574611000001101	Paclitaxel 30mg/5ml concentrate for solution for infusion vials (A A H Pharmaceuticals Ltd) (product)
19574811000001102	Paclitaxel 100mg/16.7ml concentrate for solution for infusion vials (A A H Pharmaceuticals Ltd) (product)
19575011000001107	Paclitaxel 150mg/25ml concentrate for solution for infusion vials (A A H Pharmaceuticals Ltd) (product)
19575211000001102	Paclitaxel 300mg/50ml concentrate for solution for infusion vials (A A H Pharmaceuticals Ltd) (product)
19575811000001101	Vinorelbine 10mg/1ml concentrate for solution for infusion vials (A A H Pharmaceuticals Ltd) (product)
19617911000001102	Neoral 25mg capsules (Doncaster Pharmaceuticals Ltd) (product)
19625511000001108	Topotecan 4mg/4ml concentrate for solution for infusion vials (Hospira UK Ltd) (product)
19627511000001104	Topotecan 4mg/4ml solution for infusion vials (product)
19633311000001101	Irinotecan 300mg/15ml concentrate for solution for infusion vials (Actavis UK Ltd) (product)
19633511000001107	Topotecan 1mg powder for solution for infusion vials (Actavis UK Ltd) (product)
19633711000001102	Topotecan 4mg powder for solution for infusion vials (Actavis UK Ltd) (product)
19671611000001105	Topotecan 1mg powder for solution for infusion vials (A A H Pharmaceuticals Ltd) (product)
19671811000001109	Topotecan 4mg powder for solution for infusion vials (A A H Pharmaceuticals Ltd) (product)
19680911000001100	Avastin 1.25mg/0.05ml solution for injection vials (Special Order) (product)
19687311000001100	Humira 40mg/0.8ml solution for injection vials (Abbott Laboratories Ltd) (product)
19697711000001100	Adalimumab 40mg/0.8ml solution for injection vials (product)
19697811000001108	Bevacizumab 1.25mg/0.05ml solution for injection vials (product)
19711011000001101	Votubia 5mg tablets (Novartis Pharmaceuticals UK Ltd) (product)
19716211000001103	Votubia 2.5mg tablets (Novartis Pharmaceuticals UK Ltd) (product)
19744011000001106	Everolimus 2.5mg tablets (product)
19783111000001102	Leflunomide 10mg tablets (Actavis UK Ltd) (product)
19783511000001106	Leflunomide 20mg tablets (Actavis UK Ltd) (product)
19812311000001109	Bevacizumab 1.25mg/0.05ml solution for injection vials (Special Order) (product)
19828211000001106	Temozolomide 100mg capsules (Viatris UK Healthcare Ltd) (product)
19828411000001105	Temozolomide 20mg capsules (Viatris UK Healthcare Ltd) (product)
19865611000001109	Aminolevulinic acid hydrochloride 30mg/ml oral solution (product)
19866111000001107	Gliolan 30mg/ml oral solution (medac GmbH) (product)
19867411000001100	CellCept 250mg capsules (Lexon (UK) Ltd) (product)
19867611000001102	CellCept 500mg tablets (Lexon (UK) Ltd) (product)
19921411000001107	Enbrel Paediatric 10mg powder and solvent for solution for injection vials (Pfizer Ltd) (product)
19946811000001101	Etanercept 10mg powder and solvent for solution for injection vials (product)
19952811000001104	Zarzio 30million units/0.5ml solution for injection pre-filled syringes (Sandoz Ltd) (product)
19953211000001106	Zarzio 48million units/0.5ml solution for injection pre-filled syringes (Sandoz Ltd) (product)
19953911000001102	Ebetrex 7.5mg/0.75ml solution for injection pre-filled syringes (Sandoz Ltd) (product)
19954111000001103	Ebetrex 10mg/1ml solution for injection pre-filled syringes (Sandoz Ltd) (product)
19954411000001108	Ebetrex 15mg/1.5ml solution for injection pre-filled syringes (Sandoz Ltd) (product)
19955711000001103	Ebetrex 25mg/1.25ml solution for injection pre-filled syringes (Sandoz Ltd) (product)
19956011000001109	Ebetrex 20mg/1ml solution for injection pre-filled syringes (Sandoz Ltd) (product)
19972411000001103	Ebetrex 30mg/1.5ml solution for injection pre-filled syringes (Sandoz Ltd) (product)
19976011000001106	Methotrexate 20mg/1ml solution for injection pre-filled syringes (product)
19976111000001107	Methotrexate 25mg/1.25ml solution for injection pre-filled syringes (product)
19976211000001101	Methotrexate 30mg/1.5ml solution for injection pre-filled syringes (product)
20023511000001104	Cinryze 500unit powder and solvent for solution for injection vials (Takeda UK Ltd) (product)
20095311000001101	Temozolomide 50mg/5ml oral suspension (product)
20095611000001106	Temozolomide 50mg/5ml oral suspension (Special Order) (product)
20106311000001101	Zelboraf 240mg tablets (Roche Products Ltd) (product)
20114011000001106	Vemurafenib 240mg tablets (product)
20158911000001108	Abraxane 100mg powder for suspension for infusion vials (Bristol-Myers Squibb Pharmaceuticals Ltd) (product)
20164511000001102	Neoral 50mg capsules (Doncaster Pharmaceuticals Ltd) (product)
20177211000001100	Paclitaxel albumin 100mg powder for suspension for infusion vials (product)
20204811000001101	Carboplatin 150mg/15ml concentrate for solution for infusion vials (Accord-UK Ltd) (product)
20205611000001104	Carboplatin 450mg/45ml concentrate for solution for infusion vials (Accord-UK Ltd) (product)
20206211000001107	Carboplatin 50mg/5ml concentrate for solution for infusion vials (Accord-UK Ltd) (product)
20206611000001109	Carboplatin 600mg/60ml concentrate for solution for infusion vials (Accord-UK Ltd) (product)
20208411000001107	Cisplatin 50mg/50ml concentrate for solution for infusion vials (Accord-UK Ltd) (product)
20208911000001104	Cisplatin 10mg/10ml concentrate for solution for infusion vials (Accord-UK Ltd) (product)
20209211000001103	Cisplatin 100mg/100ml concentrate for solution for infusion vials (Accord-UK Ltd) (product)
20210911000001103	Cytarabine 1g/10ml solution for injection vials (Accord-UK Ltd) (product)
20211311000001109	Cytarabine 100mg/1ml solution for injection vials (Accord-UK Ltd) (product)
20211811000001100	Cytarabine 500mg/5ml solution for injection vials (Accord-UK Ltd) (product)
20262711000001100	Doxorubicin 200mg/100ml concentrate for solution for infusion vials (Accord-UK Ltd) (product)
20262911000001103	Doxorubicin 50mg/25ml concentrate for solution for infusion vials (Accord-UK Ltd) (product)
20263511000001103	Doxorubicin 10mg/5ml concentrate for solution for infusion vials (Accord-UK Ltd) (product)
20265411000001103	Epirubicin 200mg/100ml solution for infusion vials (Accord-UK Ltd) (product)
20265811000001101	Epirubicin 50mg/25ml solution for injection vials (Accord-UK Ltd) (product)
20266211000001108	Epirubicin 10mg/5ml solution for injection vials (Accord-UK Ltd) (product)
20268111000001103	Epirubicin 20mg/10ml solution for injection vials (Accord-UK Ltd) (product)
20271611000001105	Fluorouracil 5g/100ml solution for infusion vials (Accord-UK Ltd) (product)
20272011000001106	Fluorouracil 500mg/10ml solution for injection vials (Accord-UK Ltd) (product)
20272211000001101	Fluorouracil 1g/20ml solution for injection vials (Accord-UK Ltd) (product)
20272711000001108	Fluorouracil 2.5g/50ml solution for infusion vials (Accord-UK Ltd) (product)
20273511000001105	Fluorouracil 250mg/5ml solution for injection vials (Accord-UK Ltd) (product)
20274211000001105	Gemcitabine 2g powder for solution for infusion vials (Accord-UK Ltd) (product)
20274411000001109	Gemcitabine 1g powder for solution for infusion vials (Accord-UK Ltd) (product)
20274611000001107	Gemcitabine 200mg powder for solution for infusion vials (Accord-UK Ltd) (product)
20274811000001106	Irinotecan 40mg/2ml concentrate for solution for infusion vial (Accord Healthcare Ltd) (product)
20275011000001101	Irinotecan 100mg/5ml concentrate for solution for infusion vial (Accord Healthcare Ltd) (product)
20275211000001106	Irinotecan 500mg/25ml concentrate for solution for infusion vials (Accord-UK Ltd) (product)
20278311000001107	Oxaliplatin 50mg/10ml concentrate for solution for infusion vials (Accord-UK Ltd) (product)
20278511000001101	Paclitaxel 100mg/16.7ml concentrate for solution for infusion vials (Accord-UK Ltd) (product)
20278711000001106	Paclitaxel 300mg/50ml concentrate for solution for infusion vials (Accord-UK Ltd) (product)
20278911000001108	Paclitaxel 30mg/5ml concentrate for solution for infusion vials (Accord-UK Ltd) (product)
20290211000001108	Leflunomide 10mg tablets (Sandoz Ltd) (product)
20290411000001107	Leflunomide 20mg tablets (Sandoz Ltd) (product)
20293611000001101	Epirubicin 20mg/10ml solution for injection vials (product)
20293711000001105	Fluorouracil 250mg/5ml solution for injection vials (product)
20307311000001108	Removab 10micrograms/0.1ml concentrate for solution for infusion pre-filled syringes (Fresenius Biotech) (product)
20307611000001103	Removab 50micrograms/0.5ml concentrate for solution for infusion pre-filled syringes (Fresenius Biotech) (product)
20310611000001100	Methotrexate 2.5mg tablets (Sandoz Ltd) (product)
20310811000001101	Methotrexate 10mg tablets (Sandoz Ltd) (product)
20312011000001106	Mycophenolate mofetil 250mg capsules (Sandoz Ltd) (product)
20312211000001101	Mycophenolate mofetil 500mg tablets (Sandoz Ltd) (product)
20344311000001106	Catumaxomab 10micrograms/0.1ml solution for infusion pre-filled syringes (product)
20344411000001104	Catumaxomab 50micrograms/0.5ml solution for infusion pre-filled syringes (product)
20358611000001109	Caprelsa 100mg tablets (Sanofi) (product)
20358911000001103	Caprelsa 300mg tablets (Sanofi) (product)
20363411000001107	Vandetanib 100mg tablets (product)
20363511000001106	Vandetanib 300mg tablets (product)
20366511000001103	Teysuno 20mg/5.8mg/15.8mg capsules (Nordic Pharma Ltd) (product)
20367111000001105	Teysuno 15mg/4.35mg/11.8mg capsules (Nordic Pharma Ltd) (product)
20419211000001101	Generic Teysuno 15mg/4.35mg/11.8mg capsules (product)
20419311000001109	Generic Teysuno 20mg/5.8mg/15.8mg capsules (product)
20471811000001105	Caelyx pegylated liposomal 20mg/10ml concentrate for solution for infusion vials (Baxter Healthcare Ltd) (product)
20472311000001105	Caelyx pegylated liposomal 50mg/25ml concentrate for solution for infusion vials (Baxter Healthcare Ltd) (product)
20478211000001100	Doxorubicin liposomal pegylated 20mg/10ml solution for infusion vials (product)
20478311000001108	Doxorubicin liposomal pegylated 50mg/25ml solution for infusion vials (product)
20538611000001107	Mercaptopurine 25mg tablets (Special Order) (product)
20556311000001100	Mercaptopurine 25mg tablets (product)
20839511000001103	Leflunomide 10mg tablets (Aspire Pharma Ltd) (product)
20839811000001100	Leflunomide 20mg tablets (Aspire Pharma Ltd) (product)
20886411000001102	Mercaptopurine 45mg/5ml oral suspension (Special Order) (product)
20914411000001104	Leflunomide 10mg tablets (Zentiva Pharma UK Ltd) (product)
20914611000001101	Leflunomide 20mg tablets (Zentiva Pharma UK Ltd) (product)
20921111000001100	Mercaptopurine 45mg/5ml oral suspension (product)
21209511000001108	Crizotinib 250mg capsules (product)
21210111000001107	Xalkori 250mg capsules (Imported (United States)) (product)
21263111000001101	Ciclosporin 25mg capsules (Sigma Pharmaceuticals Plc) (product)
21263311000001104	Ciclosporin 50mg capsules (Sigma Pharmaceuticals Plc) (product)
21263511000001105	Ciclosporin 100mg capsules (Sigma Pharmaceuticals Plc) (product)
21274511000001100	Jakavi 20mg tablets (Novartis Pharmaceuticals UK Ltd) (product)
21275011000001107	Jakavi 5mg tablets (Novartis Pharmaceuticals UK Ltd) (product)
21275311000001105	Jakavi 15mg tablets (Novartis Pharmaceuticals UK Ltd) (product)
21290711000001107	Ruxolitinib 15mg tablets (product)
21290811000001104	Ruxolitinib 20mg tablets (product)
21290911000001109	Ruxolitinib 5mg tablets (product)
21293211000001105	Cytarabine 2g/20ml solution for injection vials (Accord-UK Ltd) (product)
21293411000001109	Docetaxel 160mg/8ml concentrate for solution for infusion vials (Accord-UK Ltd) (product)
21293611000001107	Docetaxel 20mg/1ml concentrate for solution for infusion vials (Accord-UK Ltd) (product)
21293811000001106	Docetaxel 80mg/4ml concentrate for solution for infusion vials (Accord-UK Ltd) (product)
21294011000001103	Irinotecan 300mg/15ml concentrate for solution for infusion vial (Accord Healthcare Ltd) (product)
21294211000001108	Oxaliplatin 100mg/20ml concentrate for solution for infusion vials (Accord-UK Ltd) (product)
21294511000001106	Topotecan 1mg/1ml concentrate for solution for infusion vials (Accord-UK Ltd) (product)
21294711000001101	Topotecan 4mg powder for solution for infusion vials (Accord-UK Ltd) (product)
21297311000001109	Oxaliplatin 200mg/40ml concentrate for solution for infusion vials (Accord-UK Ltd) (product)
21298711000001109	Topotecan 4mg/4ml concentrate for solution for infusion vials (Accord-UK Ltd) (product)
21303211000001104	Tacrolimus 800micrograms/5ml oral solution (Special Order) (product)
21305711000001107	Tacrolimus 800micrograms/5ml oral solution (product)
21305811000001104	Topotecan 1mg/1ml solution for infusion vials (product)
21505811000001102	Inlyta 5mg tablets (Pfizer Ltd) (product)
21506111000001103	Inlyta 1mg tablets (Pfizer Ltd) (product)
21510211000001109	Axitinib 1mg tablets (product)
21510311000001101	Axitinib 5mg tablets (product)
21516311000001103	Pixantrone 29mg powder for solution for infusion vials (product)
21516711000001104	Pixuvri 29mg powder for concentrate for solution for infusion vials (CTI Life Sciences Ltd) (product)
21521511000001107	Dacogen 50mg powder for concentrate for solution for infusion vials (Janssen-Cilag Ltd) (product)
21557911000001107	Foscan 1mg/1ml solution for injection vials (Biolitec Pharma Ltd) (product)
21558211000001104	Foscan 3mg/3ml solution for injection vials (Biolitec Pharma Ltd) (product)
21558511000001101	Foscan 6mg/6ml solution for injection vials (Biolitec Pharma Ltd) (product)
21572311000001106	Brentuximab vedotin 50mg powder for solution for infusion vials (product)
21572511000001100	Adcetris 50mg powder for concentrate for solution for infusion vials (Takeda UK Ltd) (product)
21578711000001108	Decitabine 50mg powder for solution for infusion vials (product)
[truncated: 1,495 more rows]

## Sheet: Aug PRIMIS DXT_CHEMO_COD
SNOMED_code	term
1127003	Interstitial radium application
4114003	Parenteral chemotherapy for malignant neoplasm
5304008	Deep radiation therapy, 200-300 KVP
6872008	Perfusion chemotherapy for malignant neoplasm
10611004	External beam radiation therapy protons
12149006	Chemotherapy administration, subcutaneous, with local anaesthesia
21372000	Radium therapy
22733003	Chemotherapy for non-malignant neoplasm
24242005	Cobalt-60 therapy
24977001	Topical chemotherapy for malignant neoplasm
29391003	Chemotherapy administration into peritoneal cavity requiring paracentesis
31632008	Stereotactic focused proton beam on cerebrum
31652009	Intracavitary chemotherapy for malignant neoplasm
33195004	External beam radiation therapy procedure
33356009	Betatron external beam radiation therapy
38104006	External beam radiation therapy by linear accelerator
38216008	Infusion chemotherapy for malignant neoplasm
39646005	Hemibody irradiation
45643008	External beam radiation therapy using electrons
46044009	Megavoltage radiation therapy
47479005	Total body irradiation
47668009	Intracavitary radium application
50632006	Cyclotron external beam radiation therapy
51534007	Oral chemotherapy for malignant neoplasm
62867004	External beam radiation therapy with radioactive caesium
64134004	Stereotactic focused gamma radiosurgery of cerebrum
65952009	Gamma ray therapy
68619000	Chemotherapy for non-neoplastic disease
70446004	Chemotherapy administration into pleural cavity requiring thoracentesis
74023000	External beam radiation therapy of 1 to 25 MEV (mega electronvolt) protons
77613002	External beam radiation therapy with iodine-125
77738002	Local chemotherapy for malignant neoplasm
80347004	External beam radiation therapy neutrons
86036005	Intravenous chemotherapy administration by push technique
87776000	Intra-arterial infusion of antineoplastic agent
103081004	Immunodeficiency secondary to chemotherapy
113117004	External beam radiation therapy particulate radiation
115959002	Stereotactic radiosurgery
115960007	Total skin electron beam therapy
118640001	Radioimmunotherapy
168520004	Radiotherapy for immunosuppression
168521000	Radiotherapy for haemopoietic irradiation
168522007	Radiotherapy for lymphatic irradiation
168523002	Preoperative course of radiotherapy
168525009	Postoperative course of radiotherapy
168528006	Palliative course of radiotherapy
168531007	Radiotherapy started
168532000	Radiotherapy changed
169291001	X-ray beam therapy
169292008	Grenz ray therapy up to 10 kV
169293003	Superficial X-ray therapy 10-60 kV
169294009	Half-deep therapy 60-150 kV
169295005	Deep X-ray therapy 150-400 kV
169296006	Ultrahard X-rays 400-2000 kV
169297002	Short distance X-ray therapy
169298007	Intracavitary X-ray therapy
169299004	Combined X-ray therapy
169301006	High-energy beam therapy
169302004	Linear accelerator photon therapy
169303009	Betatron photon therapy
169304003	Van der Graaff photon therapy
169305002	Combined photon therapy
169307005	Fast-electron therapy
169309008	Linear accelerator electrons
169310003	Betatron electron therapy
169311004	Positron therapy
169312006	Combined fast-electron therapy
169314007	Proton therapy
169315008	Deuteron therapy
169316009	Pi-meson therapy
169317000	Neutron capture therapy
169318005	Fast neutron therapy
169319002	Combined heavy particle therapy
169331000	Combined radiotherapy
169332007	External beam radiation therapy with internal radiotherapy
169333002	External beam - surgery with preoperative radiotherapy
169334008	External beam - surgery with postoperative radiotherapy
169335009	External beam - surgery with chemotherapy
169336005	External beam radiation therapy with chemotherapy
169340001	Internal metabolic radiotherapy
169342009	Thyroid tumour/metastasis irradiation
169343004	Bone marrow suppression - irradiation
169344005	Polycythaemia irradiation
169345006	Bone tumour/metastasis irradiation
169346007	Radioactive drug therapy
169347003	Combined internal radiotherapy
169349000	Internal radiotherapy - unsealed source
169350000	Radiotherapy: infuse skull/brain
169351001	Radiotherapy: infuse head/neck
169352008	Radiotherapy: infuse pleural cavity
169353003	Radiotherapy: infuse peritoneal cavity
169354009	Radiotherapy: endolymphatic infusion
169355005	Radiotherapy: infuse urinary bladder
169356006	Radiotherapy: infuse organ cavity
169357002	Radiotherapy: infiltrate tissue
169396008	Radiomimetic chemotherapy
169397004	Radiochemotherapy: local infiltration
169398009	Radiochemotherapy: to stop spread
169399001	Radiochemotherapy: oral route
169400008	Radiochemotherapy via intravenous route
169401007	Radiochemotherapy: for immunosuppression
169402000	Radiochemotherapy: local artery
169403005	Radiochemotherapy: into cavity
171765004	Intrathecal injection of chemotherapeutic agent
172286002	Radiotherapy to lacrimal gland
228660009	Contact therapy
228661008	Grenz ray therapy
228662001	Betatron X-ray therapy
228663006	Microtron X-ray therapy
228664000	Van der Graaff X-ray therapy
228666003	External beam radiation therapy with dual headed cobalt unit
228667007	Stereotactic cobalt external beam radiation therapy
228671005	Linear accelerator electron external beam radiation therapy
228672003	Microtron electron external beam radiation therapy
228673008	Strontium 90 electron external beam radiation therapy
228674002	Cyclotron neutron external beam radiation therapy
228675001	Deuterium on tritium neutron external beam radiation therapy
228676000	Hiletron neutron external beam radiation therapy
228681009	Cobalt 60 brachytherapy
228682002	Cobalt 60 brachytherapy manual loading
228690002	Iodine 125 brachytherapy
228696008	Yttrium 90 brachytherapy
228697004	Yttrium 90 therapy
228698009	Iodine 131 therapy
228700000	Iodine 131 meta-iodobenzylguanidine therapy
228701001	Strontium 89 therapy
230857009	Injection of chemotherapeutic substance into subcutaneous reservoir
230865007	Injection of chemotherapeutic substance into tumour of brain tissue
231544004	Radiotherapy to orbital lesion
231737005	Radiotherapy to ciliary body
265760000	Intravenous chemotherapy
265761001	Intramuscular chemotherapy
265762008	Subcutaneous chemotherapy
266719004	Oral chemotherapy
309698005	Continuous infusion of chemotherapy
312244008	Cobalt 60 brachytherapy remote afterloading
312248006	Heavy ion external beam radiation therapy
314604005	Palliative course of deep X-ray therapy
314605006	Preoperative course of deep X-ray therapy
314606007	Postoperative course of deep X-ray therapy
315601005	Ambulatory chemotherapy
363688001	Administration of antineoplastic agent
367336001	Chemotherapy
394894008	Pre-operative chemotherapy
394895009	Postoperative chemotherapy
394918006	Iodine seed radiotherapy
394934009	Combined pre-operative chemotherapy and radiotherapy
394935005	Combined post-operative chemotherapy and radiotherapy
395096001	Stereotactic radiotherapy
396780003	Chemotherapy AND/OR radiation therapy prior to lymphadenectomy
399042005	Chemotherapy cycle
399180008	Interstitial radioactive colloid therapy
399213007	Toxicity due to chemotherapy
399315003	Radionuclide therapy
428412000	Radiotherapy to head
428416002	Radiotherapy to neck
428624002	Radiotherapy to chest wall
428829005	Radiotherapy to pelvis
428831001	Radiotherapy to perineum
428923005	Radiotherapy to breast
429579007	Radiotherapy to axilla
429584001	Stereotactic radiosurgery of brain tissue
429685005	Radiotherapy by body site
429774000	Radiotherapy to abdomen
431200001	Radionuclide iodine 131 thyroid therapy
431399005	Brachytherapy using iodine (131-I) ethiodized oil
431588009	Radionuclide iodine 131 therapy for thyrotoxicosis
431743005	Yttrium 90 somatostatin analogue therapy
432094005	Radiolabelled Iodine 131 antibody therapy
438629002	High dose rate electronic brachytherapy
441783000	Conformal radiotherapy
441799006	Intensity modulated radiation therapy
445232009	Boost radiation therapy
446504008	Stereotactic destruction of lesion using gamma radiation
447704003	Single dose stereotactic radiosurgery using linear accelerator system
447912004	Fractionated dose stereotactic radiosurgery using linear accelerator system
448137007	Brachytherapy using radioiodine
448288001	Targeted radionuclide therapy
448294009	External radiation therapy using superficial radiation
448385000	Megavoltage radiation therapy using photons
448461009	Stereotactic radiation therapy using megavoltage radiation
449290006	Megavoltage radiation therapy using photons and electrons
450827009	Induction chemotherapy
473237008	Stereotactic radiosurgery for acoustic neuroma
700356003	Radium 226 brachytherapy
700357007	Radium 223 brachytherapy
700496000	Postoperative administration of antineoplastic agent into peritoneal cavity
703423002	Combined chemotherapy and radiation therapy
711299007	Radiotherapy to thorax
712746000	Total body electron beam therapy
712753009	Administration of chemotherapeutic agent into bladder via intravesical route
714029009	Preoperative high dose brachytherapy
716872004	Antineoplastic chemotherapy regimen
720379009	Hepatic arterial infusion chemotherapy
722472009	R-ICE chemotherapy regimen
722480002	Chemotherapy started
722482005	ABVD chemotherapy regimen
722491009	R-CHOP chemotherapy regimen
767657005	Anaemia due to and following chemotherapy
767658000	Neutropaenia due to and following chemotherapy
782204001	Superficial radiation therapy
785706005	Hypofractionated radiation therapy of prostate
785707001	Hypofractionated whole breast radiation therapy
816151001	Consolidation antineoplastic chemotherapy
830155008	Administration of hyperthermic antineoplastic agent into peritoneal cavity
830156009	Administration of hyperthermic antineoplastic agent into thoracic cavity
870249004	FOLFIRI antineoplastic chemotherapy regimen
870250004	FOLFIRINOX antineoplastic chemotherapy regimen
870385001	Hypofractionated radiation therapy
879915007	Radiotherapy to bone
890093004	Multi-agent systemic chemotherapy
897713009	Antineoplastic chemoimmunotherapy
1141994004	R-CEOP (rituximab, cyclophosphamide, etoposide, vincristine, prednisone) antineoplastic chemotherapy
1148692008	Radiation therapy following chemotherapy
1156505006	External beam radiation therapy using carbon ions
1156506007	External beam radiation therapy using photons
1156524009	Intensity modulated external beam neutron radiation therapy
1156525005	Mixed beam external beam radiation therapy
1156526006	Two dimensional external beam radiation therapy
1156528007	External beam radiation therapy using particle spot scanning technique
1156529004	External beam radiation therapy using particle passive scattering technique
1156530009	Volumetric modulated arc therapy
1162782007	Three dimensional external beam radiation therapy
1163157007	Ultra high dose rate radiotherapy
1172516002	High-dose chemotherapy with stem cell transplant
1177084005	Myelosuppression due to chemotherapy
1204242009	External beam radiation therapy using particle scanning technique
11331000224100	Tomotherapy
64291000052106	Radioactive iodine therapy
118791000119106	Aplastic anaemia caused by antineoplastic agent
136281000119109	Anaemia caused by antineoplastic agent
231711000000108	Radiotherapy delivery
232681000000103	Chemotherapy delivery
235331000000103	Delivery of oral chemotherapy for neoplasm
235391000000102	Delivery of chemotherapy for neoplasm
236221000000103	Delivery of a fraction of total body irradiation (TBI)
236231000000101	Delivery of a fraction of intracavitary radiotherapy
236441000000109	Delivery of a fraction of radiotherapy on a superficial or orthovoltage machine
238041000000102	Delivery of a fraction of interstitial radiotherapy
238051000000104	Delivery of a fraction of simple radiotherapy on a megavoltage machine
238831000000103	Delivery of exclusively oral chemotherapy for neoplasm
238841000000107	Delivery of complex chemotherapy for neoplasm including prolonged infusional treatment at first attendance
238851000000105	Delivery of complex parenteral chemotherapy for neoplasm at first attendance
238861000000108	Delivery of simple parenteral chemotherapy for neoplasm at first attendance
239071000000100	Delivery of subsequent element of cycle of chemotherapy for neoplasm
284701000000103	Oral delivery of radiotherapy for thyroid ablation
328301000119102	Pancytopenia due to antineoplastic chemotherapy
350691000119103	Agranulocytosis due to and following administration of antineoplastic agent
380021000000105	Megavoltage treatment for adaptive radiotherapy
380031000000107	Megavoltage treatment for simple radiotherapy
380041000000103	Megavoltage treatment for complex radiotherapy
427541000119103	Intravenous radionuclide therapy
427561000119104	Intravenous radionuclide therapy using samarium Sm 153 lexidronam
468111000000107	[X]Other chemotherapy
589631000119102	Intravenous radioimmunotherapy using monoclonal antibodies
819971000000103	Hyperthermic intraoperative peritoneal chemotherapy
829591000000101	Neoadjuvant chemotherapy
843671000000104	Electrochemotherapy
847541000000102	Fluoroscopy guided intra-arterial infusion of antineoplastic agent with contrast
847581000000105	Fluoroscopy guided intra-arterial injection of antineoplastic agent into ophthalmic artery with contrast
847641000000103	Fluoroscopy guided infusion of antineoplastic agent into cerebral artery with contrast
853301000000101	Stereotactic focused gamma radiosurgery of trigeminal nerve
862921000000106	Intravesical electrochemotherapy
869901000000105	Retroorbital radiotherapy
895121000000103	Hypofractionated stereotactic radiotherapy using megavoltage radiation
898251000000109	Pulsed dose rate brachytherapy
1103251000000108	Ultrasonography guided injection of chemotherapeutic substance into tumour
1149431000000106	IOERT - intraoperative electron radiotherapy
1167461000000101	Fluoroscopy guided intra-arterial injection of antineoplastic agent into left ophthalmic artery with contrast
1167471000000108	Fluoroscopy guided intra-arterial injection of antineoplastic agent into right ophthalmic artery with contrast
1167481000000105	Fluoroscopy guided intra-arterial injection of antineoplastic agent into bilateral ophthalmic arteries with contrast
1362501000000105	Laparoscopic administration of pressurised aerosol chemotherapy into peritoneal cavity
16554781000119103	Intravenous radionuclide therapy using strontium 89
16554931000119102	Intravenous radionuclide therapy using radium 223 dichloride
16560241000119104	Oral radionuclide therapy
1217525002	Injection of antineoplastic agent into neoplasm of brain tissue (procedure)
1156384006	Pulsed dose rate brachytherapy (procedure)
108290001	Radiation oncology AND/OR radiotherapy (procedure)
1779731000006102	Neoadjuvant chemotherapy
1805911000006102	Electrochemotherapy
473481000006102	Afterloading cavity radiother.

## Sheet: Aug immunodeficiency
SNOMED	term
7720002	Metaphyseal chondrodysplasia, McKusick type (disorder)
68979007	Heavy chain disease (disorder)
118614007	Langerhans cell histiocytosis, disseminated (disorder)
445945000	Infectious disease with acquired immune deficiency syndrome (disorder)
1003682004	Human immunodeficiency virus Centers for Disease Control and Prevention stage 1 (finding)
1003683009	Human immunodeficiency virus Centers for Disease Control and Prevention stage 2 (finding)
1003684003	Human immunodeficiency virus Centers for Disease Control and Prevention stage 3 (finding)
1156495004	Dendritic cell sarcoma (disorder)
1172966001	Multiple carboxylase deficiency (disorder)
1184703009	Periodontitis due to infantile genetic agranulocytosis (disorder)
1186965009	Periodontitis exacerbated by cyclical neutropenia (disorder)
1186966005	Periodontitis exacerbated by familial neutropenia (disorder)
1186967001	Periodontitis due to leukocyte adhesion deficiency (disorder)
1186969003	Periodontitis exacerbated by acquired neutropenia (disorder)
1187148008	Periodontitis exacerbated by Chédiak-Higashi syndrome (disorder)
1187156006	Periodontitis exacerbated by human immunodeficiency virus infection (disorder)
1187233008	Leukocyte adhesion deficiency (disorder)
1197483002	Functional disorder of polymorphonuclear neutrophil (disorder)
1255813007	Letterer-Siwe disease of lymph nodes of upper limb (disorder)
1255885008	Letterer-Siwe disease of lymph nodes of lower limb (disorder)
3439009	Severe combined immunodeficiency due to absent peripheral T cell maturation (disorder)
4434006	Bloom syndrome (disorder)
4950009	Sézary's disease (morphologic abnormality)
7990002	Immunoglobulinemia with isolated somatotropin deficiency (disorder)
9893005	Immunodeficiency with thymoma (disorder)
14024008	Humoral immunologic aplastic anemia (disorder)
16618004	Polyclonal gammopathy (disorder)
18827005	Complement abnormality (disorder)
20224008	Delta heavy chain disease (disorder)
21043008	Neutrophil cytomatrix disorder (disorder)
22406001	Severe combined immunodeficiency due to absent lymphoid stem cells (disorder)
23238000	Common variable agammaglobulinemia (disorder)
24419001	Disorder of complement (disorder)
24743004	Complement deficiency disease (disorder)
25502009	Episodic lymphocytopenia (disorder)
28975000	Constitutional aplastic anemia (disorder)
30575002	Fanconi's anemia (disorder)
31323000	Severe combined immunodeficiency disease (disorder)
33286000	Secondary immune deficiency disorder (disorder)
34916006	Neutrophil motility disorder (disorder)
36070007	Wiskott-Aldrich syndrome (disorder)
36138009	Congenital immunodeficiency disease (disorder)
36980009	Severe combined immunodeficiency due to absent adenosine deaminase (disorder)
37465004	Plasmacytosis (disorder)
37548006	Hypopigmentation-immunodeficiency disease (disorder)
39674000	Familial C3B inhibitor deficiency syndrome (disorder)
40145002	Congenital neutrophil actin dysfunction (disorder)
40780007	Human immunodeficiency virus I infection (disorder)
41814009	Neutropenia with dysgranulopoiesis (disorder)
43858000	Secondary aplastic anemia (disorder)
45390000	Severe combined immunodeficiency due to absent interleukin-2 production (disorder)
48119005	Dysplasia of thymus gland with immunodeficiency (disorder)
48794007	Human immunodeficiency virus infection with infectious mononucleosis-like syndrome (disorder)
49555001	Severe combined immunodeficiency due to absent T cell receptor (disorder)
50926003	Job's syndrome (disorder)
52064007	Biclonal gammopathy (disorder)
52079000	Congenital human immunodeficiency virus infection (disorder)
54097007	White blood cell disorder (disorder)
55602000	Nezelof's syndrome (disorder)
57160007	Felty's syndrome (disorder)
58034007	Congenital hypergammaglobulinemia (disorder)
58606001	Primary immune deficiency disorder (disorder)
62479008	Acquired immune deficiency syndrome (disorder)
65623009	Immune neutropenia (disorder)
65880007	X-linked agammaglobulinemia (disorder)
68504005	Ataxia-telangiectasia syndrome (disorder)
71436005	Lazy leukocyte syndrome (disorder)
71904008	Severe combined immunodeficiency due to absent class II human leukocyte antigens (disorder)
71922006	Immune defect (finding)
77121009	X-linked lymphoproliferative syndrome (disorder)
77358003	Congenital leukocyte adherence deficiency (disorder)
79019005	Human immunodeficiency virus II infection (disorder)
79268002	Polyneuropathy, organomegaly, endocrinopathy, monoclonal gammopathy, and skin changes syndrome (disorder)
82286005	Hyperimmunoglobulin M syndrome (disorder)
82546001	Reactive immunoproliferative disease (disorder)
86406008	Human immunodeficiency virus infection (disorder)
87117006	Human immunodeficiency virus infection with acute lymphadenitis (disorder)
89454001	Shwachman syndrome (disorder)
89655007	Congenital neutropenia (disorder)
91947003	Asymptomatic human immunodeficiency virus infection (disorder)
91948008	Asymptomatic human immunodeficiency virus infection in pregnancy (disorder)
93133006	Letterer-Siwe disease of intra-abdominal lymph nodes (disorder)
93134000	Letterer-Siwe disease of intrapelvic lymph nodes (disorder)
93135004	Letterer-Siwe disease of intrathoracic lymph nodes (disorder)
93136003	Letterer-Siwe disease of lymph nodes of axilla AND/OR upper limb (disorder)
93137007	Letterer-Siwe disease of lymph nodes of head, face AND/OR neck (disorder)
93138002	Letterer-Siwe disease of lymph nodes of inguinal region AND/OR lower limb (disorder)
93139005	Letterer-Siwe disease of lymph nodes of multiple sites (disorder)
93140007	Letterer-Siwe disease of spleen (disorder)
93141006	Letterer-Siwe disease of extranodal AND/OR solid organ site (disorder)
95260009	Sézary's disease of lymph nodes of head, face AND/OR neck (disorder)
95261008	Sézary's disease of lymph nodes of inguinal region AND/OR lower limb (disorder)
95263006	Sézary's disease of spleen (disorder)
95264000	Sézary's disease of extranodal AND/OR solid organ site (disorder)
103075007	Humoral immune defect (finding)
103077004	Immunodeficiency secondary to neoplasm (disorder)
103078009	Immunodeficiency secondary to trauma (disorder)
103079001	Immunodeficiency caused by corticosteroid (disorder)
103080003	Immunodeficiency secondary to radiation therapy (disorder)
103081004	Immunodeficiency secondary to chemotherapy (disorder)
105600002	Disorder of neutrophils (disorder)
109994006	Essential thrombocythemia (disorder)
111396008	Chédiak-Higashi syndrome (disorder)
111584000	Reticular dysgenesis (disorder)
111585004	Neutropenia associated with autoimmune disease (disorder)
111587007	Severe combined immunodeficiency due to absent interleukin-2 receptor (disorder)
111880001	Acute human immunodeficiency virus infection (disorder)
116133005	Congenital agammaglobulinemia (disorder)
118611004	Sézary's disease (disorder)
119250001	Hypogammaglobulinemia (finding)
124950009	Deficiency of immunoglobulin (disorder)
128816008	Follicular dendritic cell sarcoma (morphologic abnormality)
129648000	Hypoalphaglobulinemia (finding)
129649008	Hypobetaglobulinemia (finding)
165816005	Human immunodeficiency virus detected (finding)
186706006	Human immunodeficiency virus infection constitutional disease (disorder)
186707002	Human immunodeficiency virus infection with neurological disease (disorder)
186708007	Human immunodeficiency virus infection with secondary clinical infectious disease (disorder)
188630009	Sézary's disease of lymph nodes of head, face and neck (disorder)
188631008	Sézary's disease of intrathoracic lymph nodes (disorder)
188632001	Sézary's disease of intra-abdominal lymph nodes (disorder)
188633006	Sézary's disease of lymph nodes of axilla and upper limb (disorder)
188634000	Sézary's disease of lymph nodes of inguinal region and lower limb (disorder)
188635004	Sézary's disease of intrapelvic lymph nodes (disorder)
188637007	Sézary's disease of lymph nodes of multiple sites (disorder)
190808009	Polyclonal hypergammaglobulinemia (disorder)
190817009	Macroglobulinemia (disorder)
190979003	Selective immunoglobulin A deficiency (disorder)
190980000	Selective immunoglobulin M deficiency (disorder)
190981001	Selective immunoglobulin G deficiency (disorder)
190986006	Antibody deficiency with near-normal immunoglobulins or with hyperimmunoglobulinemia (finding)
190993005	Autosomal recessive severe combined immunodeficiency (disorder)
190996002	Severe combined immunodeficiency with reticular dysgenesis (disorder)
190997006	Severe combined immunodeficiency with low T- and B-cell numbers (disorder)
190998001	Severe combined immunodeficiency with low or normal B-cell numbers (disorder)
191001007	Major histocompatibility complex class I deficiency (disorder)
191002000	Major histocompatibility complex class II deficiency (disorder)
191008001	Immunodeficiency following hereditary defective response to Epstein-Barr virus (disorder)
191011000	Common variable immunodeficiency with predominant abnormalities of B-cell numbers and functions (disorder)
191012007	Common variable immunodeficiency with predominant immunoregulatory T-cell disorders (disorder)
191013002	Common variable immunodeficiency with autoantibodies to B- or T-cells (disorder)
191338000	Primary splenic neutropenia (disorder)
191347008	Cyclical neutropenia (disorder)
193207007	Juvenile or adult myasthenia gravis (disorder)
230180003	Human immunodeficiency virus leukoencephalopathy (disorder)
230202002	Vacuolar myelopathy (disorder)
230598008	Neuropathy caused by human immunodeficiency virus (disorder)
230670003	Familial infantile myasthenia (disorder)
230673001	Congenital end-plate acetylcholine receptor deficiency (disorder)
230677000	Congenital end-plate acetylcholinesterase deficiency (disorder)
230678005	Decrease of motor end-plate potential amplitude without acetylcholine receptor deficiency (disorder)
234146006	Hennekam lymphangiectasia-lymphedema syndrome (disorder)
234416002	X-linked hypogammaglobulinemia (disorder)
234424007	Metabolic neutropenia (disorder)
234429002	Chemotactic disorder (disorder)
234430007	CR3-receptor deficiency (disorder)
234431006	Specific granule deficiency (disorder)
234532001	Immunodeficiency disorder (disorder)
234533006	X-linked agammaglobulinemia with growth hormone deficiency (disorder)
234535004	Selective immunoglobulin dysfunction (finding)
234539005	Immunoglobulin heavy chain deficiency (disorder)
234540007	Selective immunoglobulin E deficiency (disorder)
234541006	Selective immunoglobulin D deficiency (disorder)
234542004	Selective immunoglobulin M and immunoglobulin A deficiency (disorder)
234543009	Immunoglobulin light chain deficiency (disorder)
234544003	Immunoglobulin subclass deficiency (disorder)
234546001	Immunoglobulin G2 deficiency (disorder)
234547005	Combined immunoglobulin G2 and G4 deficiency (disorder)
234548000	Immunoglobulin G3 deficiency (disorder)
234549008	Immunoglobulin G4 deficiency (disorder)
234550008	Immunoglobulin G1 deficiency (disorder)
234551007	Immunoglobulin A1 deficiency (disorder)
234552000	Immunoglobulin A2 deficiency (disorder)
234553005	Immunoglobulin-associated molecule deficiency (disorder)
234554004	Secretory piece deficiency (disorder)
234555003	Defective immunoglobulin glycosylation (disorder)
234563002	Anti-staphylococcal antibody deficiency (disorder)
234564008	Primary immunoglobulin catabolism abnormality (disorder)
234565009	Immunoglobulin hypercatabolism (disorder)
234566005	Familial immunoglobulin hypercatabolism (disorder)
234570002	Severe combined immunodeficiency with maternofetal engraftment (disorder)
234571003	Warts, hypogammaglobulinemia, infections, and myelokathexis (disorder)
234572005	Benign combined immunodeficiency (disorder)
234573000	Phagocytic cell defect (disorder)
234574006	Disorder of phagocytic cell number (disorder)
234578009	Defective phagocytic cell opsonization (disorder)
234580003	Defective phagocytic cell chemotaxis (disorder)
234581004	Defective phagocytic cell adhesion (disorder)
234582006	Leukocyte adhesion deficiency - type 1 (disorder)
234583001	Leukocyte adhesion deficiency - type 2 (disorder)
234584007	Tuftsin deficiency (disorder)
234585008	Defective phagocytic cell killing (disorder)
234587000	Neutrophil lactoferrin deficiency (disorder)
234588005	Neutrophil secondary granule deficiency (disorder)
234591005	Combined phagocytic defect (disorder)
234594002	Complement 1q deficiency (disorder)
234595001	Complement 1q beta chain deficiency (disorder)
234596000	Complement 1q dysfunction (disorder)
234597009	Complement 1r deficiency (disorder)
234598004	Complement 1s deficiency (disorder)
234599007	Complement 2 deficiency (disorder)
234600005	Complement 4 deficiency (disorder)
234601009	Complement 4A deficiency (disorder)
234602002	Complement 4B deficiency (disorder)
234603007	Complement 3 deficiency (disorder)
234605000	Factor B deficiency (disorder)
234607008	Factor D deficiency (disorder)
234608003	Terminal component deficiency (disorder)
234609006	Complement 5 deficiency (disorder)
234611002	Complement 6 deficiency (disorder)
234612009	Complement 7 deficiency (disorder)
234613004	Combined complement 6 and 7 deficiencies (disorder)
234614005	Complement 8 beta chain deficiency (disorder)
234615006	Complement 8 beta chain dysfunction (disorder)
234616007	Complement 8 alpha-gamma deficiency (disorder)
234617003	Complement 9 deficiency (disorder)
234618008	Complement regulatory factor defect (disorder)
234621005	Factor I deficiency (disorder)
234622003	Factor H deficiency (disorder)
234623008	Complement 4 binding protein deficiency (disorder)
234624002	Decay accelerating factor deficiency (disorder)
234625001	Homologous restriction factor deficiency (disorder)
234626000	Complement 5a inhibitor deficiency (disorder)
234628004	Complement receptor deficiency (disorder)
234629007	Complement receptor 1 deficiency (disorder)
234630002	Complement receptor 3 deficiency (disorder)
234631003	Immunodeficiency with major anomalies (disorder)
234632005	Immunodeficiency associated with chromosomal abnormality (disorder)
234633000	Centromeric instability of chromosomes 1,9 and 16 and immunodeficiency (disorder)
234634006	Chromosome 18 syndromes and antibody deficiency (disorder)
234637004	Deletion of X-chromosome and hypogammaglobulinemia (disorder)
234638009	Microcephaly, normal intelligence and immunodeficiency (disorder)
234640004	18-p syndrome with associated immunodeficiency (disorder)
234641000	Immunodeficiency associated with multiple organ system abnormalities (disorder)
235009000	Human immunodeficiency virus-associated periodontitis (disorder)
235726002	Human immunodeficiency virus enteropathy (disorder)
240103002	Human immunodeficiency virus myopathy (disorder)
240486003	Parvoviral aplastic crisis (disorder)
247860002	Familial neutropenia (disorder)
254792006	Proliferating angioendotheliomatosis (disorder)
255101006	Sézary disease of skin (disorder)
263661007	Complement 5 dysfunction (disorder)
267459007	Deficiencies of humoral immunity (finding)
267460002	Congenital hypogammaglobulinemia (finding)
267524009	Constitutional aplastic anemia with malformation (disorder)
267540007	Neutropenia caused by irradiation (disorder)
267543009	Functional disorders of polymorphonuclear neutrophils (disorder)
276628009	Chloramphenicol-induced neutropenia (disorder)
276665006	Congenital acquired immune deficiency syndrome (disorder)
276666007	Congenital human immunodeficiency virus positive status syndrome (disorder)
281388009	Human immunodeficiency virus-related sclerosing cholangitis (disorder)
302874002	Phagocytic cell dysfunction (disorder)
304576008	Metaphyseal chondrodysplasia, McKusick type with associated immunodeficiency (disorder)
315019000	Human immunodeficiency virus infection with aseptic meningitis (disorder)
319171004	Qualitative abnormality of granulocyte (disorder)
350353007	De Vaal's syndrome (disorder)
351287008	Reticular dysgenesis with congenital aleukocytosis (disorder)
362993009	Autosomal recessive severe combined immunodeficiency disease (disorder)
363009005	Complement component deficiency (disorder)
363040003	Congenital immunodeficiency involving the hematopoietic system (disorder)
363138005	Hereditary disorder of immune system (disorder)
363265005	Predominant humoral immune deficiency (disorder)
370388006	Patient immunocompromised (finding)
370391006	Patient immunosuppressed (finding)
397015000	Systemic mastocytosis with associated clonal hematological non-mast cell lineage disease (disorder)
397016004	Systemic mast cell disease (disorder)
397763006	Human immunodeficiency virus encephalopathy (disorder)
398250003	Familial hemophagocytic lymphohistiocytosis (disorder)
398271008	Predominantly T-cell defect (finding)
398329009	Human immunodeficiency virus encephalitis (disorder)
402483002	Immunodeficiency with multicarboxylase deficiency (disorder)
402793008	Heritable disorder of neutrophil production (disorder)
402794002	Heritable disorder of neutrophil function (disorder)
403835002	X-linked hyper-immunoglobulin M syndrome (disorder)
403836001	Autosomal recessive hyperimmunoglobulin M syndrome (disorder)
403837005	Wiskott-Aldrich autosomal dominant variant syndrome (disorder)
403839008	Siccardi syndrome (disorder)
404120006	Localized pagetoid reticulosis (disorder)
404121005	Generalized pagetoid reticulosis (disorder)
414029004	Disorder of immune function (disorder)
414395005	Hereditary white blood cell disorder (disorder)
414785000	Multiple solitary plasmacytomas (disorder)
416729007	Neutropenia with acquired immunodeficiency syndrome (disorder)
417167007	Immunoglobulin deficiency (disorder)
420244003	Encephalitis with acquired immunodeficiency syndrome (disorder)
420281004	Skin rash with acquired immunodeficiency syndrome (disorder)
420308006	Retinal vascular changes with acquired immunodeficiency syndrome (disorder)
420395004	Acute endocarditis with acquired immunodeficiency syndrome (disorder)
420403001	Pneumocystosis with acquired immunodeficiency syndrome (disorder)
420524008	Kaposi's sarcoma with acquired immunodeficiency syndrome (disorder)
420544002	Bacterial pneumonia with acquired immunodeficiency syndrome (disorder)
420549007	Salivary gland disease with acquired immunodeficiency syndrome (disorder)
420554003	Progressive multifocal leukoencephalopathy with acquired immunodeficiency syndrome (disorder)
420614009	Organic dementia with acquired immunodeficiency syndrome (disorder)
420658009	Radiculitis with acquired immunodeficiency syndrome (disorder)
420687005	Ill-defined intestinal infection associated with acquired immunodeficiency syndrome (disorder)
420691000	Nutritional deficiency with acquired immunodeficiency syndrome (disorder)
420718004	Central nervous system demyelinating disease with acquired immunodeficiency syndrome (disorder)
420721002	Acquired immunodeficiency syndrome-associated disorder (disorder)
420764009	Salmonella infection with acquired immunodeficiency syndrome (disorder)
420774007	Organic brain syndrome with acquired immunodeficiency syndrome (disorder)
420787001	Pneumococcal pneumonia with acquired immunodeficiency syndrome (disorder)
420801006	Malaise with acquired immunodeficiency syndrome (disorder)
420818005	Mycobacteriosis with acquired immunodeficiency syndrome (disorder)
420877009	Dermatomycosis with acquired immunodeficiency syndrome (disorder)
420900006	Fatigue with acquired immunodeficiency syndrome (disorder)
420938005	Subacute endocarditis with acquired immunodeficiency syndrome (disorder)
420945005	Histoplasmosis with acquired immunodeficiency syndrome (disorder)
421020000	Microsporidiosis associated with acquired immunodeficiency syndrome (disorder)
421023003	Presenile dementia with acquired immunodeficiency syndrome (disorder)
421047005	Candidiasis of lung with acquired immunodeficiency syndrome (disorder)
421230000	Hepatomegaly with acquired immunodeficiency syndrome (disorder)
421272004	Subacute myocarditis with acquired immunodeficiency syndrome (disorder)
421312009	Agranulocytosis with acquired immunodeficiency syndrome (disorder)
421315006	Myelitis with acquired immunodeficiency syndrome (disorder)
421394009	Skin disorder with acquired immunodeficiency syndrome (disorder)
421403008	Cryptococcosis with acquired immunodeficiency syndrome (disorder)
421415007	Subacute adenoviral encephalitis with acquired immunodeficiency syndrome (disorder)
421431004	Nocardiosis with acquired immunodeficiency syndrome (disorder)
421460008	Retinopathy with acquired immunodeficiency syndrome (disorder)
421508002	Viral pneumonia with acquired immunodeficiency syndrome (disorder)
421529006	Dementia with acquired immunodeficiency syndrome (disorder)
421597001	Polyneuropathy with acquired immunodeficiency syndrome (disorder)
421660003	Failure to thrive in infant with acquired immunodeficiency syndrome (disorder)
421671002	Pneumonia with acquired immunodeficiency syndrome (disorder)
421706001	Blindness with acquired immunodeficiency syndrome (disorder)
421710003	Candidiasis of mouth with acquired immunodeficiency syndrome (disorder)
421766003	Thrombocytopenia with acquired immunodeficiency syndrome (disorder)
421827003	Encephalopathy with acquired immunodeficiency syndrome (disorder)
421874007	Respiratory disorder with acquired immunodeficiency syndrome (disorder)
421883002	Strongyloidiasis with acquired immunodeficiency syndrome (disorder)
421998001	Central nervous disorder with acquired immunodeficiency syndrome (disorder)
422003001	Cachexia associated with acquired immunodeficiency syndrome (finding)
422012004	Neuritis with acquired immunodeficiency syndrome (disorder)
422089004	Encephalomyelitis with acquired immunodeficiency syndrome (disorder)
422127002	Herpes zoster with acquired immunodeficiency syndrome (disorder)
422136003	Neuralgia with acquired immunodeficiency syndrome (disorder)
422177004	Dyspnea with acquired immunodeficiency syndrome (disorder)
422189002	Low vision with acquired immunodeficiency syndrome (disorder)
422194002	Hyperhidrosis with acquired immunodeficiency syndrome (disorder)
422337001	Coccidioidomycosis with acquired immunodeficiency syndrome (disorder)
425835006	Disorder of immune reconstitution (disorder)
426202004	Immune reconstitution syndrome (disorder)
426768001	Engraftment syndrome (disorder)
426800001	Febrile granulocytopenia (disorder)
430478003	Macrophage activation syndrome (disorder)
442134007	Hepatitis B associated with Human immunodeficiency virus infection (disorder)
442459007	Combined immunodeficiency disease (disorder)
446643000	Sarcoma of dendritic cells (accessory cells) (disorder)
697965002	Cholangitis with acquired immunodeficiency syndrome (disorder)
699537002	Erdheim-Chester disease (disorder)
700053002	Sepsis with acquired immunodeficiency syndrome (disorder)
703525006	Anhidrotic ectodermal dysplasia with immune deficiency (disorder)
703540008	Chronic recurrent multifocal osteomyelitis, congenital dyserythropoietic anemia and neutrophilic dermatosis (disorder)
705061009	Childhood myelodysplastic syndrome (disorder)
707152007	Phagocytic immunodeficiency (disorder)
709465004	Periodontitis co-occurrent with Chédiak-Higashi syndrome (disorder)
709535007	Periodontitis co-occurrent with infantile genetic agranulocytosis (disorder)
709608008	Periodontitis co-occurrent with acquired neutropenia (disorder)
710735009	Periodontitis co-occurrent with leukocyte adhesion deficiency (disorder)
710926008	Periodontitis co-occurrent with familial neutropenia (disorder)
710927004	Periodontitis co-occurrent with cyclical neutropenia (disorder)
711164003	STING-associated vasculopathy with onset in infancy (disorder)
713260006	Subacute adenoviral encephalitis co-occurrent with human immunodeficiency virus infection (disorder)
713275003	Splenomegaly co-occurrent with human immunodeficiency virus infection (disorder)
713278001	Neuralgia co-occurrent with human immunodeficiency virus infection (disorder)
713297001	Candidiasis of esophagus co-occurrent with human immunodeficiency virus infection (disorder)
713299003	Disorder of eye proper co-occurrent with human immunodeficiency virus infection (disorder)
713300006	Disorder of gastrointestinal tract co-occurrent with human immunodeficiency virus infection (disorder)
713316008	Eruption of skin co-occurrent with human immunodeficiency virus infection (disorder)
713320007	Radiculitis co-occurrent with human immunodeficiency virus infection (disorder)
713340000	Disorder of skin co-occurrent with human immunodeficiency virus infection (disorder)
713341001	Myelitis co-occurrent with human immunodeficiency virus infection (disorder)
713444005	Hemophagocytic syndrome with human immunodeficiency virus infection (disorder)
713484001	Disorder of respiratory system co-occurrent with human immunodeficiency virus infection (disorder)
713487008	Progressive multifocal leukoencephalopathy co-occurrent with human immunodeficiency virus infection (disorder)
713488003	Presenile dementia co-occurrent with human immunodeficiency virus infection (disorder)
713489006	Polyneuropathy co-occurrent with human immunodeficiency virus infection (disorder)
713491003	Organic brain syndrome co-occurrent with human immunodeficiency virus infection (disorder)
713497004	Candidiasis of mouth co-occurrent with human immunodeficiency virus infection (disorder)
713503007	Disorder of spinal cord co-occurrent with human immunodeficiency virus infection (disorder)
713504001	Disorder of kidney co-occurrent with human immunodeficiency virus infection (disorder)
713505000	Gastrointestinal malabsorption syndrome co-occurrent with human immunodeficiency virus infection (disorder)
713506004	Neuritis co-occurrent with human immunodeficiency virus infection (disorder)
713507008	Lymphadenopathy co-occurrent with human immunodeficiency virus infection (disorder)
713510001	Enlargement of liver co-occurrent with human immunodeficiency virus infection (disorder)
713511002	Acute endocarditis co-occurrent with human immunodeficiency virus infection (disorder)
713523008	Cardiomyopathy co-occurrent with human immunodeficiency virus infection (disorder)
713526000	Recurrent bacterial pneumonia co-occurrent with human immunodeficiency virus infection (disorder)
713527009	Disorder of peripheral nervous system co-occurrent with human immunodeficiency virus infection (disorder)
713530002	Agranulocytosis co-occurrent with human immunodeficiency virus infection (disorder)
713531003	Visual impairment co-occurrent with human immunodeficiency virus infection (disorder)
713543002	Demyelinating disease of central nervous system co-occurrent with human immunodeficiency virus infection (disorder)
713544008	Bacterial pneumonia co-occurrent with human immunodeficiency virus infection (disorder)
713695001	Nephrotic syndrome co-occurrent with human immunodeficiency virus infection (disorder)
713696000	Renal failure syndrome co-occurrent with human immunodeficiency virus infection (disorder)
713729005	Infection caused by Coccidia co-occurrent with human immunodeficiency virus infection (disorder)
713731001	Pyrexia of unknown origin co-occurrent with human immunodeficiency virus infection (disorder)
713732008	Infection caused by Aspergillus co-occurrent with human immunodeficiency virus infection (disorder)
713734009	Infection caused by Dermatophyte co-occurrent with human immunodeficiency virus infection (disorder)
713742005	Human immunodeficiency virus antibody detected (finding)
713844000	Dementia co-occurrent with human immunodeficiency virus infection (disorder)
713880000	Opportunistic mycosis co-occurrent with human immunodeficiency virus infection (disorder)
713881001	Infection caused by Microsporidia co-occurrent with human immunodeficiency virus infection (disorder)
713887002	Focal segmental glomerulosclerosis co-occurrent with human immunodeficiency virus infection (disorder)
713910008	Antibody mediated acquired pure red cell aplasia caused by erythropoiesis stimulating agent (disorder)
714083007	Recurrent salmonella sepsis co-occurrent with human immunodeficiency virus infection (disorder)
714464009	Immune reconstitution inflammatory syndrome caused by human immunodeficiency virus infection (disorder)
715982006	Severe combined immunodeficiency due to deoxyribonucleic acid cross-link repair protein 1c deficiency (disorder)
716192009	Short stature and deafness with neutrophil dysfunction and facial dysmorphism syndrome (disorder)
716378008	Combined immunodeficiency due to Zeta-chain associated protein kinase 70 deficiency (disorder)
716869006	Mendelian susceptibility to mycobacterial disease due to complete interleukin 12 receptor beta 1 deficiency (disorder)
716871006	Severe combined immunodeficiency due to deoxyribonucleic acid dependent protein kinase catalytic subunit deficiency (disorder)
717811007	Combined immunodeficiency due to calcium release activated calcium channel dysfunction (disorder)
718230004	Mendelian susceptibility to mycobacterial disease due to complete interferon gamma receptor 1 deficiency (disorder)
718232007	Pyogenic bacterial infection due to deficiency of myeloid differentiation primary response 88 (disorder)
718614004	Telangiectasia, erythrocytosis, monoclonal gammopathy, perinephric fluid collections and intrapulmonary shunting syndrome (disorder)
718717004	Primary immunodeficiency syndrome due to p14 deficiency (disorder)
718882006	X-linked severe congenital neutropenia (disorder)
719019000	WT limb blood syndrome (disorder)
719156006	X-linked intellectual disability with hypogammaglobulinemia and progressive neurological deterioration syndrome (disorder)
719522009	Infection of upper respiratory tract caused by Candida co-occurrent with human immunodeficiency virus infection (disorder)
719789000	Human immunodeficiency virus 2 antibody detected and Human immunodeficiency virus 1 antibody cross-reactivity (finding)
719810000	X-linked intellectual disability with seizure and psoriasis syndrome (disorder)
719814009	X-linked mendelian susceptibility to mycobacterial disease (disorder)
719824001	Vici syndrome (disorder)
719827008	X-linked immunoneurologic disorder (disorder)
720345008	Severe T-cell immunodeficiency, congenital alopecia, nail dystrophy syndrome (disorder)
720520009	Attenuated Chédiak-Higashi syndrome (disorder)
720853005	Severe combined immunodeficiency, microcephaly, growth retardation, sensitivity to ionizing radiation syndrome (disorder)
720986005	Anhidrotic ectodermal dysplasia, immunodeficiency, osteopetrosis, lymphedema syndrome (disorder)
721166000	Human immunodeficiency virus complicating pregnancy childbirth and the puerperium (disorder)
721876004	Mendelian susceptibility to mycobacterial disease due to complete interferon gamma receptor 2 deficiency (disorder)
721877008	Mendelian susceptibility to mycobacterial disease due to complete interleukin 12 subunit beta deficiency (disorder)
721903007	Microcephaly, hypogammaglobulinemia, abnormal immunity syndrome (disorder)
721977007	Lung fibrosis, immunodeficiency, 46,XX gonadal dysgenesis syndrome (disorder)
722067005	Severe combined immunodeficiency with hypereosinophilia (disorder)
722288007	Autoimmune enteropathy and endocrinopathy with susceptibility to chronic infection syndrome (disorder)
722557007	Parkinsonism due to human immunodeficiency virus infection (disorder)
723334006	Immunodeficiency due to mutation of FAS-associated protein with death domain gene (disorder)
723384004	Mendelian susceptibility to mycobacterial disease due to complete interferon stimulated gene 15 deficiency (disorder)
723385003	Mendelian susceptibility to mycobacterial disease due to partial interferon regulatory factor 8 deficiency (disorder)
723386002	Mendelian susceptibility to mycobacterial disease due to partial signal transducer and activator of transcription 1 deficiency (disorder)
723443003	Neutrophil immunodeficiency syndrome (disorder)
723508002	RAS-associated autoimmune leukoproliferative disease (disorder)
723512008	Revesz syndrome (disorder)
723995003	Schimke immuno-osseous dysplasia (disorder)
724015007	Pyogenic arthritis, pyoderma gangrenosum, acne syndrome (disorder)
724179008	Laron syndrome with immunodeficiency (disorder)
724275005	Primary immunodeficiency with natural killer cell deficiency and adrenal insufficiency (disorder)
724276006	X-linked immune dysregulation, polyendocrinopathy, enteropathy syndrome (disorder)
724361001	Hepatic veno-occlusive disease with immunodeficiency syndrome (disorder)
725135004	Combined immunodeficiency due to CD3gamma deficiency (disorder)
725136003	Immunodeficiency by defective expression of human leukocyte antigen class 1 (disorder)
725137007	Neutropenia, monocytopenia, deafness syndrome (disorder)
725150008	Autosomal dominant mendelian susceptibility to mycobacterial disease due to partial interferon gamma receptor 1 deficiency (disorder)
725151007	Autosomal dominant mendelian susceptibility to mycobacterial disease due to partial interferon gamma receptor 2 deficiency (disorder)
725290000	Combined immunodeficiency due to partial recombination-activating gene 1 deficiency (disorder)
725431001	Autosomal recessive mendelian susceptibility to mycobacterial disease due to partial interferon gamma receptor 1 deficiency (disorder)
725432008	Autosomal recessive mendelian susceptibility to mycobacterial disease due to partial interferon gamma receptor 2 deficiency (disorder)
733028000	Multiple sclerosis, ichthyosis, factor VIII deficiency syndrome (disorder)
733835007	Extrapulmonary tuberculosis co-occurrent with human immunodeficiency virus infection (disorder)
735437005	Disorder of neutrophil adhesion (disorder)
735438000	Disorder of neutrophil chemotaxis (disorder)
735521001	Human immunodeficiency virus World Health Organization 2007 stage 1 co-occurrent with tuberculosis (disorder)
735522008	Human immunodeficiency virus World Health Organization 2007 stage 1 co-occurrent with malaria (disorder)
735523003	Human immunodeficiency virus World Health Organization 2007 stage 2 co-occurrent with tuberculosis (disorder)
735524009	Human immunodeficiency virus World Health Organization 2007 stage 2 co-occurrent with malaria (disorder)
735525005	Human immunodeficiency virus World Health Organization 2007 stage 3 co-occurrent with tuberculosis (disorder)
735526006	Human immunodeficiency virus World Health Organization 2007 stage 3 co-occurrent with malaria (disorder)
735527002	Human immunodeficiency virus World Health Organization 2007 stage 4 co-occurrent with tuberculosis (disorder)
735528007	Human immunodeficiency virus World Health Organization 2007 stage 4 co-occurrent with malaria (disorder)
763623001	Severe combined immunodeficiency due to cytidine 5-prime triphosphate synthetase 1 deficiency (disorder)
764946008	Constitutional mismatch repair deficiency syndrome (disorder)
765188009	Severe combined immunodeficiency due to complete recombination-activating gene 1 and/or recombination-activating gene 2 deficiency (disorder)
765327005	Congenital sideroblastic anemia, B-cell immunodeficiency, periodic fever, developmental delay syndrome (disorder)
766705006	Immunodeficiency due to ficolin 3 deficiency (disorder)
766879006	Combined immunodeficiency due to OX40 deficiency (disorder)
766983005	Susceptibility to respiratory infection associated with CD8alpha chain mutation (disorder)
767658000	Neutropenia due to and following chemotherapy (disorder)
768556005	Ataxia pancytopenia syndrome (disorder)
770625006	Combined immunodeficiency with faciooculoskeletal anomalies syndrome (disorder)
770687001	Vasculitis due to adenosine deaminase 2 deficiency (disorder)
770942003	Kostmann syndrome (disorder)
770947009	Autosomal dominant severe congenital neutropenia (disorder)
771078002	Immunodeficiency due to mannan binding lectin serine peptidase 2 deficiency (disorder)
771309000	Autosomal recessive lymphoproliferative disease (disorder)
771333006	Immune dysregulation, inflammatory bowel disease, arthritis, recurrent infection syndrome (disorder)
771443008	Complement component 3 deficiency (disorder)
771479000	Combined immunodeficiency due to serine/threonine kinase 4 deficiency (disorder)
771515001	Facial dysmorphism, immunodeficiency, livedo, short stature syndrome (disorder)
771517009	Severe combined immunodeficiency due to caspase recruitment domain family member 11 deficiency (disorder)
772126000	Poikiloderma with neutropenia (disorder)
773404000	Roifman syndrome (disorder)
773488000	Combined immunodeficiency due to mucosa-associated lymphoid tissue lymphoma translocation gene 1 deficiency (disorder)
773646003	Phospholipase C gamma 2 associated antibody deficiency and immune dysregulation (disorder)
773664005	Deficiency in anterior pituitary function, variable immunodeficiency syndrome (disorder)
773702002	Sterile multifocal osteomyelitis with periostitis and pustulosis (disorder)
774211005	Severe dermatitis, multiple allergies, metabolic wasting syndrome (disorder)
778023004	Syndromic multisystem autoimmune disease due to itchy E3 ubiquitin protein ligase deficiency (disorder)
778027003	Primary CD59 deficiency (disorder)
778028008	Immunodeficiency due to CD25 deficiency (disorder)
778045003	Susceptibility to viral and mycobacterial infection (disorder)
782751003	Severe combined immunodeficiency due to inhibitor of nuclear factor kappa B kinase subunit beta deficiency (disorder)
782759001	X-linked dyserythropoietic anemia with abnormal platelets and neutropenia (disorder)
783007005	Recurrent Neisseria infection due to factor D deficiency (disorder)
783058007	Autosomal recessive severe congenital neutropenia due to glucose-6-phosphatase catalytic subunit 3 deficiency (disorder)
783099001	Radiosensitivity, immunodeficiency, dysmorphic features, learning difficulties syndrome (disorder)
783199003	Autosomal recessive severe congenital neutropenia due to jagunal homolog 1 deficiency (disorder)
783200000	Autosomal recessive severe congenital neutropenia due to C-X-C motif chemokine receptor 2 deficiency (disorder)
783201001	Autosomal recessive severe congenital neutropenia due to colony stimulating factor 3 receptor deficiency (disorder)
783245001	Primary immunodeficiency with post-measles-mumps-rubella vaccine viral infection (disorder)
783248004	Hyperimmunoglobulin M syndrome with susceptibility to opportunistic infection (disorder)
783249007	Hyperimmunoglobulin M syndrome without susceptibility to opportunistic infection (disorder)
783255002	Hereditary isolated aplastic anemia (disorder)
783617001	Severe combined immunodeficiency due to lymphocyte-specific protein-tyrosine kinase deficiency (disorder)
783621008	Immunodeficiency with factor I anomaly (disorder)
783743009	Combined immunodeficiency with granulomatosis (disorder)
783787000	Retinal vasculopathy with cerebral leukoencephalopathy and systemic manifestations (disorder)
784339002	Deficiency of interleukin 36 receptor antagonist (disorder)
784340000	Combined immunodeficiency due to interleukin 21 receptor deficiency (disorder)
789777007	Short-limb skeletal dysplasia with severe combined immunodeficiency (disorder)
838377003	Chronic hepatitis C co-occurrent with human immunodeficiency virus infection (disorder)
840442003	Encephalitis caused by human immunodeficiency virus type 2 (disorder)
840472009	Deficiency of immunoglobulin A with immunoglobulin G subclass deficiency (disorder)
840498003	Encephalitis caused by human immunodeficiency virus type 1 (disorder)
81000119104	Symptomatic human immunodeficiency virus infection (disorder)
12631000119106	Immunoglobulin G deficiency (disorder)
72621000119104	Human immunodeficiency virus (HIV) II infection category B1 (disorder)
72631000119101	Human immunodeficiency virus (HIV) II infection category B2 (disorder)
76981000119106	Human immunodeficiency virus (HIV) infection category B1 (disorder)
76991000119109	Human immunodeficiency virus (HIV) infection category B2 (disorder)
80191000119101	Symptomatic human immunodeficiency virus I infection (disorder)
90681000119107	Asymptomatic human immunodeficiency virus A1 infection (disorder)
90691000119105	Asymptomatic human immunodeficiency virus A2 infection (disorder)
943041000000105	Human immunodeficiency virus disease resulting in haematological and immunological abnormalities (disorder)
10755671000119100	Human immunodeficiency virus in mother complicating childbirth (disorder)
10838971000119103	Immunodeficiency caused by long term therapeutic use of drug (disorder)
15928141000119107	Cognitive impairment co-occurrent and due to human immunodeficiency virus infection (disorder)

## Sheet: Aug cancer
SNOMED	term
68979007	Heavy chain disease (disorder)
109985000	Immunoproliferative small intestinal disease (disorder)
127220001	Malignant lymphoma of lymph nodes (disorder)
1156631003	Dendritic cell sarcoma (morphologic abnormality)
1186646003	Malignant histiocytic neoplasm (morphologic abnormality)
1187281001	Langerhans cell histiocytosis of uncertain behavior (morphologic abnormality)
1251599007	Myeloid neoplasm post cytotoxic therapy (morphologic abnormality)
835009	Angioimmunoblastic T-cell lymphoma (morphologic abnormality)
915007	Malignant melanoma in junctional nevus (morphologic abnormality)
1556006	Clark melanoma level 4 (finding)
1884006	Molar pregnancy with choriocarcinoma (disorder)
1929004	Non-Hodgkin lymphoma, no International Classification of Diseases for Oncology subtype (morphologic abnormality)
2092003	Malignant melanoma, no International Classification of Diseases for Oncology subtype (morphologic abnormality)
2142002	Nodular melanoma (morphologic abnormality)
2557004	Chronic leukemia (morphologic abnormality)
3172003	Peripheral T-cell lymphoma, no International Classification of Diseases for Oncology subtype (morphologic abnormality)
4950009	Sézary's disease (morphologic abnormality)
8734000	Choriocarcinoma combined with other germ cell elements (morphologic abnormality)
10069009	Giant cell tumor of bone, malignant (morphologic abnormality)
10639003	Solitary plasmacytoma of bone (morphologic abnormality)
12219003	Aleukemic lymphoid leukemia (morphologic abnormality)
12302002	Small cell osteosarcoma (morphologic abnormality)
12622007	Clear cell sarcoma (except of Kidney M-89643) (morphologic abnormality)
12690005	Fibroblastic osteosarcoma (morphologic abnormality)
13048006	Orbital lymphoma (disorder)
14317002	Acute erythroid leukemia (morphologic abnormality)
14537002	Hodgkin lymphoma, no International Classification of Diseases for Oncology subtype (morphologic abnormality)
15118008	AIDS with reticulosarcoma (disorder)
15619004	Hepatocellular carcinoma, fibrolamellar (morphologic abnormality)
16034002	Clark melanoma level 5 (finding)
16893006	Hodgkin lymphoma, lymphocyte depletion, diffuse fibrosis (morphologic abnormality)
16974005	Acral lentiginous melanoma, malignant (morphologic abnormality)
17456000	Breslow measurement - depth from 0.76 to 1.75 mm (finding)
17788007	Acute myeloid leukemia, no International Classification of Diseases for Oncology subtype (morphologic abnormality)
18450009	Malignant melanoma in precancerous melanosis (morphologic abnormality)
18799007	Invasive hydatidiform mole (morphologic abnormality)
19340000	Malignant lymphoma, lymphoplasmacytic (morphologic abnormality)
21165006	Clark melanoma level 3 (finding)
21708004	Osteosarcoma, no International Classification of Diseases for Oncology subtype (morphologic abnormality)
22197008	Burkitt cell leukemia (morphologic abnormality)
22331004	Acute monocytic leukemia (morphologic abnormality)
22695001	Aleukemic monocytic leukemia (morphologic abnormality)
24072005	Acute leukemia (morphologic abnormality)
24653009	Spindle cell melanoma, type A (morphologic abnormality)
25050002	Alpha heavy chain disease, respiratory form (disorder)
25370001	Hepatocellular carcinoma (morphologic abnormality)
26888009	Odontogenic tumor, malignant (morphologic abnormality)
28054005	Cutaneous T-cell lymphoma, no International Classification of Diseases for Oncology subtype (morphologic abnormality)
28950004	Acute promyelocytic leukemia with PML::RARA fusion (morphologic abnormality)
30962008	Acute myelomonocytic leukemia (morphologic abnormality)
31726006	Laparoscopic staging of Hodgkin's disease or lymphoma (procedure)
31747005	Modified Dukes stage B1 (finding)
32278006	Myeloma kidney (disorder)
32280000	Lymphoid leukemia, no International Classification of Diseases for Oncology subtype (morphologic abnormality)
32915009	Reed-Sternberg cell (cell)
33507007	Excision of malignant tumor of rectum by transanal approach (procedure)
33560006	Subacute lymphoid leukemia (morphologic abnormality)
33681003	Osteosarcoma in Paget's disease of bone (morphologic abnormality)
35287006	Myeloid sarcoma (morphologic abnormality)
35750002	Aleukemic myeloid leukemia (morphologic abnormality)
36449005	Acute erythremia (morphologic abnormality)
37138001	Epithelioid cell melanoma (morphologic abnormality)
37810007	Myeloid leukemia, no International Classification of Diseases for Oncology subtype (morphologic abnormality)
39086001	Hodgkin lymphoma, nodular sclerosis, cellular phase (morphologic abnormality)
39274007	Balloon cell melanoma (morphologic abnormality)
39795003	Hand-Schüller-Christian disease (disorder)
39896009	Malignant melanoma, regressing (morphologic abnormality)
40244008	Spindle cell melanoma, type B (morphologic abnormality)
40312006	Pericarditis co-occurrent and due to tumor metastatic to pericardium (disorder)
40411000	Follicular lymphoma, grade 3 (morphologic abnormality)
41529000	Hodgkin lymphoma, mixed cellularity (morphologic abnormality)
42215000	Solitary osseous myeloma (disorder)
43985008	Hodgkin lymphoma, nodular sclerosis, grade 2 (morphologic abnormality)
44474009	Lentigo maligna melanoma (morphologic abnormality)
44769000	Choriocarcinoma, no International Classification of Diseases for Oncology subtype (morphologic abnormality)
44815009	Breslow measurement - depth greater than 1.75 mm (finding)
45024009	Hepatoblastoma (morphologic abnormality)
45572000	Hodgkin lymphoma, nodular sclerosis, grade 1 (morphologic abnormality)
45614000	Sézary cell (cell)
45841007	Kappa light chain disease (disorder)
46732000	Malignant lymphoma, large B-cell, diffuse, no International Classification of Diseases for Oncology subtype (morphologic abnormality)
46744002	Follicular lymphoma, grade 1 (morphologic abnormality)
46760003	Estren-Dameshek anemia (disorder)
46923007	Hodgkin sarcoma [obs] (morphologic abnormality)
48430004	Hydatidiform mole, no International Classification of Diseases for Oncology subtype (morphologic abnormality)
50102004	Malignant lymphoma, mixed small and large cell, diffuse (morphologic abnormality)
50542000	Clark melanoma level 2 (finding)
50813003	Mixed epithelioid and spindle cell melanoma (morphologic abnormality)
51092000	B-cell chronic lymphocytic leukemia/small lymphocytic lymphoma (morphologic abnormality)
51757004	Desmoplastic melanoma, malignant (morphologic abnormality)
51793002	Partial hydatidiform mole (morphologic abnormality)
52168008	Monocytic leukemia (morphologic abnormality)
52178006	Combined hepatocellular carcinoma and cholangiocarcinoma (morphologic abnormality)
52220008	Acute megakaryoblastic leukemia (morphologic abnormality)
52248008	Hodgkin lymphoma, nodular sclerosis (morphologic abnormality)
52299001	Osteochondroma (morphologic abnormality)
52827002	Total excision of lacrimal gland (procedure)
52967002	Myelofibrosis (disorder)
53173007	Modified Dukes stage B2 (finding)
54087003	Hairy cell leukemia (morphologic abnormality)
54498006	Modified Dukes stage C1 (finding)
55020008	Follicular lymphoma, grade 2 (morphologic abnormality)
55150002	Follicular lymphoma (morphologic abnormality)
55320002	Superficial spreading melanoma (morphologic abnormality)
55333008	Osteoblastoma (morphologic abnormality)
55921005	Multiple myeloma, no International Classification of Diseases for Oncology subtype (morphologic abnormality)
56346006	Lucke frog kidney carcinoma (disorder)
56769006	Modified Dukes stage A (finding)
57306005	Modified Dukes stage C2 (finding)
57500000	Giant cell tumor of bone (morphologic abnormality)
57605004	Modified Dukes stage D (finding)
58961005	Lethal midline granuloma (disorder)
60620005	Epsilon heavy chain disease (disorder)
63364005	Chronic myelogenous leukemia, no International Classification of Diseases for Oncology subtype (morphologic abnormality)
64575004	Malignant lymphoma, small lymphocytic (morphologic abnormality)
65399007	Langerhans cell histiocytosis (disorder)
66876008	Lambda light chain disease (disorder)
67159000	Blue nevus, malignant (morphologic abnormality)
67824002	Lymphosarcoma (morphologic abnormality)
68827007	Spindle cell melanoma (morphologic abnormality)
69077002	Acute basophilic leukemia (morphologic abnormality)
70511009	Aggressive osteoblastoma (morphologic abnormality)
70594002	Amelanotic melanoma (morphologic abnormality)
70600005	Hodgkin lymphoma, nodular lymphocyte predominance (morphologic abnormality)
71109004	Hodgkin lymphoma, lymphocyte depletion, reticular (morphologic abnormality)
73055006	International Federation of Gynecology and Obstetrics vulvar melanoma stage V (finding)
74153005	Molar pregnancy with invasive hydatidiform mole (disorder)
74189002	Hodgkin granuloma [obs] (morphologic abnormality)
74326002	Subacute myeloid leukemia (morphologic abnormality)
74654000	Mantle cell lymphoma (morphologic abnormality)
75320001	Placental site trophoblastic tumor (morphologic abnormality)
75931002	Malignant melanoma in giant pigmented nevus (morphologic abnormality)
76312009	Chondroblastic osteosarcoma (morphologic abnormality)
76481008	Lymphoepithelioid lymphoma (morphologic abnormality)
76909002	Ewing's sarcoma (morphologic abnormality)
77381001	Burkitt lymphoma (morphologic abnormality)
77430005	Adult T-cell leukemia/lymphoma (morphologic abnormality)
78010001	Malignant lymphoma, large B-cell, diffuse, immunoblastic (morphologic abnormality)
78199001	Epithelial ovarian tumor, International Federation of Gynecology and Obstetrics stage IIC (finding)
78283003	Wide excision of malignant lesion of cervical esophagus (procedure)
78453009	Telangiectatic osteosarcoma (morphologic abnormality)
78607009	Epithelial ovarian tumor, International Federation of Gynecology and Obstetrics stage II (finding)
80570006	Acute panmyelosis with myelofibrosis (morphologic abnormality)
83284001	Clark melanoma level 1 (finding)
84350008	AIDS with immunoblastic sarcoma (disorder)
86069005	Breslow measurement - depth less than 0.76 mm (finding)
87163000	Leukemia, no International Classification of Diseases for Oncology subtype (morphologic abnormality)
88253001	Ameloblastoma, malignant (morphologic abnormality)
89706008	AIDS with Burkitt's tumor (disorder)
90120004	Mycosis fungoides (morphologic abnormality)
91242000	Juxtacortical osteosarcoma (morphologic abnormality)
91854005	Acute leukemia in remission (disorder)
91855006	Acute leukemia, disease (disorder)
91856007	Acute lymphoid leukemia in remission (disorder)
91857003	Acute lymphoid leukemia, disease (disorder)
91858008	Acute monocytic leukemia in remission (disorder)
91859000	Acute monocytic leukemia, FAB M5 (disorder)
91860005	Acute myeloid leukemia in remission (disorder)
91861009	Acute myeloid leukemia (disorder)
92508006	Burkitt's tumor of intra-abdominal lymph nodes (disorder)
92509003	Burkitt's tumor of intrapelvic lymph nodes (disorder)
92510008	Burkitt's tumor of intrathoracic lymph nodes (disorder)
92511007	Burkitt's tumor of lymph nodes of axilla AND/OR upper limb (disorder)
92512000	Burkitt's tumor of lymph nodes of head, face AND/OR neck (disorder)
92513005	Burkitt's tumor of lymph nodes of inguinal region AND/OR lower limb (disorder)
92514004	Burkitt's tumor of lymph nodes of multiple sites (disorder)
92515003	Burkitt's tumor of spleen (disorder)
92516002	Burkitt's tumor of extranodal AND/OR solid organ site (disorder)
92811003	Chronic leukemia in remission (disorder)
92812005	Chronic leukemia, disease (disorder)
92813000	Chronic lymphoid leukemia in remission (disorder)
92814006	Chronic lymphoid leukemia, disease (disorder)
92816008	Chronic monocytic leukemia (morphologic abnormality)
92817004	Chronic myeloid leukemia in remission (disorder)
92818009	Chronic myeloid leukemia (disorder)
93142004	Leukemia in remission (disorder)
93143009	Leukemia, disease (disorder)
93144003	Leukemic reticuloendotheliosis of intra-abdominal lymph nodes (disorder)
93145002	Leukemic reticuloendotheliosis of intrapelvic lymph nodes (disorder)
93146001	Leukemic reticuloendotheliosis of intrathoracic lymph nodes (disorder)
93147005	Leukemic reticuloendotheliosis of lymph nodes of axilla AND/OR upper limb (disorder)
93148000	Leukemic reticuloendotheliosis of lymph nodes of head, face AND/OR neck (disorder)
93149008	Leukemic reticuloendotheliosis of lymph nodes of inguinal region AND/OR lower limb (disorder)
93150008	Leukemic reticuloendotheliosis of lymph nodes of multiple sites (disorder)
93151007	Hairy cell leukemia of spleen (disorder)
93152000	Leukemic reticuloendotheliosis of extranodal AND/OR solid organ site (disorder)
93169003	Lymphoid leukemia in remission (disorder)
93182006	Malignant histiocytosis of intra-abdominal lymph nodes (disorder)
93189002	Malignant histiocytosis of spleen (disorder)
93190006	Malignant histiocytosis of extranodal AND/OR solid organ site (disorder)
93209006	Malignant melanoma of perianal skin (disorder)
93210001	Malignant melanoma of skin of abdomen (disorder)
93211002	Malignant melanoma of skin of ankle (disorder)
93212009	Malignant melanoma of skin of arm (disorder)
93213004	Malignant melanoma of skin of axilla (disorder)
93214005	Malignant melanoma of skin of back (disorder)
93215006	Malignant melanoma of skin of breast (disorder)
93216007	Malignant melanoma of skin of buttock (disorder)
93217003	Malignant melanoma of skin of cheek (disorder)
93218008	Malignant melanoma of skin of chest (disorder)
93219000	Malignant melanoma of skin of chin (disorder)
93220006	Malignant melanoma of skin of ear (disorder)
93221005	Malignant melanoma of skin of elbow (disorder)
93222003	Malignant melanoma of skin of external auditory canal (disorder)
93223008	Malignant melanoma of skin of eyebrow (disorder)
93224002	Malignant melanoma of skin of eyelid (disorder)
93225001	Malignant melanoma of skin of face (disorder)
93226000	Malignant melanoma of skin of finger (disorder)
93227009	Malignant melanoma of skin of foot (disorder)
93228004	Malignant melanoma of skin of forearm (disorder)
93229007	Malignant melanoma of skin of forehead (disorder)
93230002	Malignant melanoma of skin of groin (disorder)
93450001	Erythroleukemia in remission (disorder)
93451002	Erythroleukemia, FAB M6 (disorder)
93487009	Hodgkin's disease, lymphocytic depletion of lymph nodes of axilla AND/OR upper limb (disorder)
93488004	Hodgkin's disease, lymphocytic depletion of lymph nodes of head, face AND/OR neck (disorder)
93489007	Hodgkin's disease, lymphocytic depletion of lymph nodes of inguinal region AND/OR lower limb (disorder)
93492006	Hodgkin's disease, lymphocytic depletion of extranodal AND/OR solid organ site (disorder)
93493001	Hodgkin's disease, lymphocytic-histiocytic predominance of intra-abdominal lymph nodes (disorder)
93494007	Hodgkin's disease, lymphocytic-histiocytic predominance of intrapelvic lymph nodes (disorder)
93495008	Hodgkin's disease, lymphocytic-histiocytic predominance of intrathoracic lymph nodes (disorder)
93496009	Hodgkin's disease, lymphocytic-histiocytic predominance of lymph nodes of axilla AND/OR upper limb (disorder)
93497000	Hodgkin's disease, lymphocytic-histiocytic predominance of lymph nodes of head, face AND/OR neck (disorder)
93498005	Hodgkin's disease, lymphocytic-histiocytic predominance of lymph nodes of inguinal region AND/OR lower limb (disorder)
93500006	Hodgkin's disease, lymphocytic-histiocytic predominance of spleen (disorder)
93501005	Hodgkin's disease, lymphocytic-histiocytic predominance of extranodal AND/OR solid organ site (disorder)
93505001	Hodgkin's disease, mixed cellularity of lymph nodes of axilla AND/OR upper limb (disorder)
93506000	Hodgkin's disease, mixed cellularity of lymph nodes of head, face AND/OR neck (disorder)
93507009	Hodgkin's disease, mixed cellularity of lymph nodes of inguinal region AND/OR lower limb (disorder)
93509007	Hodgkin's disease, mixed cellularity of spleen (disorder)
93510002	Hodgkin's disease, mixed cellularity of extranodal AND/OR solid organ site (disorder)
93514006	Hodgkin's disease, nodular sclerosis of lymph nodes of axilla AND/OR upper limb (disorder)
93515007	Hodgkin's disease, nodular sclerosis of lymph nodes of head, face AND/OR neck (disorder)
93516008	Hodgkin's disease, nodular sclerosis of lymph nodes of inguinal region AND/OR lower limb (disorder)
93518009	Hodgkin's disease, nodular sclerosis of spleen (disorder)
93519001	Hodgkin's disease, nodular sclerosis of extranodal AND/OR solid organ site (disorder)
93520007	Hodgkin's disease of intra-abdominal lymph nodes (disorder)
93521006	Hodgkin's disease of intrapelvic lymph nodes (disorder)
93522004	Hodgkin's disease of intrathoracic lymph nodes (disorder)
93523009	Hodgkin's disease of lymph nodes of axilla AND/OR upper limb (disorder)
93524003	Hodgkin's disease of lymph nodes of head, face AND/OR neck (disorder)
93525002	Hodgkin's disease of lymph nodes of inguinal region AND/OR lower limb (disorder)
93526001	Hodgkin's disease of lymph nodes of multiple sites (disorder)
93527005	Hodgkin's disease of spleen (disorder)
93528000	Hodgkin's disease of extranodal AND/OR solid organ site (disorder)
93530003	Hodgkin's granuloma of intrapelvic lymph nodes (disorder)
93531004	Hodgkin's granuloma of intrathoracic lymph nodes (disorder)
93532006	Hodgkin's granuloma of lymph nodes of axilla AND/OR upper limb (disorder)
93533001	Hodgkin's granuloma of lymph nodes of head, face AND/OR neck (disorder)
93534007	Hodgkin's granuloma of lymph nodes of inguinal region AND/OR lower limb (disorder)
93536009	Hodgkin's granuloma of spleen (disorder)
93537000	Hodgkin's granuloma of extranodal AND/OR solid organ site (disorder)
93541001	Hodgkin's paragranuloma of lymph nodes of axilla AND/OR upper limb (disorder)
93542008	Hodgkin's paragranuloma of lymph nodes of head, face AND/OR neck (disorder)
93543003	Hodgkin's paragranuloma of lymph nodes of inguinal region AND/OR lower limb (disorder)
93545005	Hodgkin's paragranuloma of spleen (disorder)
93546006	Hodgkin's paragranuloma of extranodal AND/OR solid organ site (disorder)
93547002	Hodgkin's sarcoma of intra-abdominal lymph nodes (disorder)
93548007	Hodgkin's sarcoma of intrapelvic lymph nodes (disorder)
93549004	Hodgkin's sarcoma of intrathoracic lymph nodes (disorder)
93550004	Hodgkin's sarcoma of lymph nodes of axilla AND/OR upper limb (disorder)
93551000	Hodgkin's sarcoma of lymph nodes of head, face AND/OR neck (disorder)
93552007	Hodgkin's sarcoma of lymph nodes of inguinal region AND/OR lower limb (disorder)
93554008	Hodgkin's sarcoma of spleen (disorder)
93555009	Hodgkin's sarcoma of extranodal AND/OR solid organ site (disorder)
93636004	Malignant melanoma of skin of hand (disorder)
93637008	Malignant melanoma of skin of hip (disorder)
93638003	Malignant melanoma of skin of knee (disorder)
93639006	Malignant melanoma of skin of leg (disorder)
93640008	Malignant melanoma of skin of lip (disorder)
93641007	Malignant melanoma of skin of lower limb (disorder)
93642000	Malignant melanoma of skin of neck (disorder)
93643005	Malignant melanoma of skin of nose (disorder)
93644004	Malignant melanoma of skin of perineum (disorder)
93645003	Malignant melanoma of skin of popliteal area (disorder)
93646002	Malignant melanoma of skin of scalp (disorder)
93647006	Malignant melanoma of skin of shoulder (disorder)
93648001	Malignant melanoma of skin of temporal region (disorder)
93649009	Malignant melanoma of skin of thigh (disorder)
93650009	Malignant melanoma of skin of toe (disorder)
93651008	Malignant melanoma of skin of trunk (disorder)
93652001	Malignant melanoma of skin of umbilicus (disorder)
93653006	Malignant melanoma of skin of upper limb (disorder)
93654000	Malignant melanoma of skin of wrist (disorder)
93655004	Malignant melanoma of skin (disorder)
93661001	Primary malignant neoplasm of acromion (disorder)
93669004	Primary malignant neoplasm of anal canal (disorder)
93675008	Primary malignant neoplasm of anterior wall of urinary bladder (disorder)
93676009	Primary malignant neoplasm of anus (disorder)
93680004	Primary malignant neoplasm of areola of female breast (disorder)
93681000	Primary malignant neoplasm of areola of male breast (disorder)
93683002	Primary malignant neoplasm of ascending colon (disorder)
93689003	Primary malignant neoplasm of bladder (disorder)
93715005	Primary malignant neoplasm of body of pancreas (disorder)
93716006	Primary malignant neoplasm of body of penis (disorder)
93717002	Primary malignant neoplasm of body of stomach (disorder)
93721009	Primary malignant neoplasm of bone of face (disorder)
93722002	Primary malignant neoplasm of bone of lower limb (disorder)
93723007	Primary malignant neoplasm of bone of skull (disorder)
93724001	Primary malignant neoplasm of bone of upper limb (disorder)
93725000	Primary malignant neoplasm of bone (disorder)
93726004	Primary malignant neoplasm of brain stem (disorder)
93727008	Primary malignant neoplasm of brain (disorder)
93728003	Primary malignant neoplasm of broad ligament (disorder)
93729006	Primary malignant neoplasm of bronchus of left lower lobe (disorder)
93730001	Primary malignant neoplasm of bronchus of left upper lobe (disorder)
93731002	Primary malignant neoplasm of bronchus of right lower lobe (disorder)
93732009	Primary malignant neoplasm of bronchus of right middle lobe (disorder)
93733004	Primary malignant neoplasm of bronchus of right upper lobe (disorder)
93734005	Primary malignant neoplasm of bronchus (disorder)
93737003	Primary malignant neoplasm of calcaneus (disorder)
93738008	Primary malignant neoplasm of cardia of stomach (disorder)
93739000	Primary malignant neoplasm of carina (disorder)
93741004	Primary malignant neoplasm of carpal bone (disorder)
93744007	Primary malignant neoplasm of central nervous system (disorder)
93745008	Primary malignant neoplasm of central portion of female breast (disorder)
93746009	Primary malignant neoplasm of cerebellum (disorder)
93747000	Primary malignant neoplasm of cerebral meninges (disorder)
93748005	Primary malignant neoplasm of cerebral ventricle (disorder)
93749002	Primary malignant neoplasm of cerebrum (disorder)
93755007	Primary malignant neoplasm of choroid (disorder)
93756008	Primary malignant neoplasm of ciliary body, primary (disorder)
93757004	Primary malignant neoplasm of clavicle (disorder)
93761005	Primary malignant neoplasm of colon (disorder)
93763008	Primary malignant neoplasm of common bile duct (disorder)
93764002	Primary malignant neoplasm of conjunctiva of eye (disorder)
93766000	Primary malignant neoplasm of cornea of eye (disorder)
93768004	Primary malignant neoplasm of craniopharyngeal duct (disorder)
93769007	Primary malignant neoplasm of cuboid (disorder)
93770008	Primary malignant neoplasm of cystic duct (disorder)
93771007	Primary malignant neoplasm of descending colon (disorder)
93776002	Primary malignant neoplasm of ectopic female breast tissue (disorder)
93777006	Primary malignant neoplasm of ectopic male breast tissue (disorder)
93778001	Primary malignant neoplasm of endocardium (disorder)
93779009	Primary malignant neoplasm of endocervix (disorder)
93781006	Primary malignant neoplasm of endometrium (disorder)
93786001	Primary malignant neoplasm of ethmoid bone (disorder)
93789008	Primary malignant neoplasm of exocervix (disorder)
93796005	Primary malignant neoplasm of female breast (disorder)
93798006	Primary malignant neoplasm of femur (disorder)
93799003	Primary malignant neoplasm of fibula (disorder)
93800004	Primary malignant neoplasm of first cuneiform bone of foot (disorder)
93806005	Primary malignant neoplasm of frontal bone (disorder)
93807001	Primary malignant neoplasm of frontal lobe (disorder)
93809003	Primary malignant neoplasm of fundus of stomach (disorder)
93818001	Primary malignant neoplasm of greater curvature of stomach (disorder)
93820003	Primary malignant neoplasm of hamate bone (disorder)
93826009	Primary malignant neoplasm of hepatic flexure of colon (disorder)
93827000	Primary malignant neoplasm of hilus of lung (disorder)
93833009	Primary malignant neoplasm of ilium (disorder)
93840005	Primary malignant neoplasm of intrahepatic bile ducts (disorder)
93842002	Primary malignant neoplasm of ischium (disorder)
93843007	Primary malignant neoplasm of islets of Langerhans (disorder)
93844001	Primary malignant neoplasm of isthmus of uterus (disorder)
93849006	Primary malignant neoplasm of kidney (disorder)
93850006	Primary malignant neoplasm of labia majora (disorder)
93851005	Primary malignant neoplasm of labia minora (disorder)
93852003	Primary malignant neoplasm of lacrimal duct (disorder)
93853008	Primary malignant neoplasm of lacrimal gland (disorder)
93863000	Primary malignant neoplasm of lateral wall of urinary bladder (disorder)
93864006	Primary malignant neoplasm of lower lobe of left lung (disorder)
93865007	Primary malignant neoplasm of upper lobe of left lung (disorder)
93867004	Primary malignant neoplasm of lesser curvature of stomach (disorder)
93870000	Malignant neoplasm of liver (disorder)
93871001	Primary malignant neoplasm of long bone of lower limb (disorder)
93872008	Primary malignant neoplasm of long bone of upper limb (disorder)
93874009	Primary malignant neoplasm of lower inner quadrant of female breast (disorder)
93876006	Primary malignant neoplasm of lower outer quadrant of female breast (disorder)
93879004	Primary malignant neoplasm of lunate bone (disorder)
93880001	Primary malignant neoplasm of lung (disorder)
93882009	Primary malignant neoplasm of main bronchus (disorder)
93884005	Primary malignant neoplasm of male breast (disorder)
93886007	Primary malignant neoplasm of mandible (disorder)
93887003	Primary malignant neoplasm of mastoid air cells (disorder)
93888008	Primary malignant neoplasm of maxilla (disorder)
93892001	Primary malignant neoplasm of metacarpal bone (disorder)
93893006	Primary malignant neoplasm of metatarsal bone (disorder)
93914000	Primary malignant neoplasm of myocardium (disorder)
93915004	Primary malignant neoplasm of myometrium (disorder)
93916003	Primary malignant neoplasm of nasal bone (disorder)
93920004	Primary malignant neoplasm of navicular bone of foot (disorder)
93924008	Primary malignant neoplasm of nipple of female breast (disorder)
93925009	Primary malignant neoplasm of nipple of male breast (disorder)
93927001	Primary malignant neoplasm of occipital bone (disorder)
93928006	Primary malignant neoplasm of occipital lobe (disorder)
93931007	Primary malignant neoplasm of optic nerve (disorder)
93932000	Primary malignant neoplasm of orbit (disorder)
93934004	Primary malignant neoplasm of ovary (disorder)
93936002	Primary malignant neoplasm of palatine bone (disorder)
93939009	Primary malignant neoplasm of pancreatic duct (disorder)
93942003	Primary malignant neoplasm of parametrium (disorder)
93944002	Primary malignant neoplasm of paraurethral glands (disorder)
93945001	Primary malignant neoplasm of parietal bone (disorder)
93946000	Primary malignant neoplasm of parietal lobe (disorder)
93947009	Primary malignant neoplasm of parietal peritoneum (disorder)
93948004	Primary malignant neoplasm of parietal pleura (disorder)
93950007	Primary malignant neoplasm of patella (disorder)
93951006	Primary malignant neoplasm of pelvic bone (disorder)
93952004	Primary malignant neoplasm of pelvic peritoneum (disorder)
93959008	Primary malignant neoplasm of phalanx of foot (disorder)
93960003	Primary malignant neoplasm of phalanx of hand (disorder)
93962006	Primary malignant neoplasm of pineal gland (disorder)
93963001	Primary malignant neoplasm of pisiform bone of hand (disorder)
93964007	Primary malignant neoplasm of pituitary gland (disorder)
93965008	Primary malignant neoplasm of placenta (disorder)
93966009	Primary malignant neoplasm of pleura (disorder)
93972009	Primary malignant neoplasm of posterior wall of urinary bladder (disorder)
93975006	Primary malignant neoplasm of pubis (disorder)
93976007	Primary malignant neoplasm of pyloric antrum (disorder)
93977003	Primary malignant neoplasm of pylorus (disorder)
93979000	Primary malignant neoplasm of radius (disorder)
93980002	Primary malignant neoplasm of rectosigmoid junction (disorder)
93981003	Primary malignant neoplasm of rectouterine pouch (disorder)
93982005	Primary malignant neoplasm of rectovaginal septum (disorder)
93983000	Primary malignant neoplasm of rectovesical septum (disorder)
93984006	Primary malignant neoplasm of rectum (disorder)
93985007	Primary malignant neoplasm of renal pelvis (disorder)
93987004	Primary malignant neoplasm of retina of eye (disorder)
93990005	Primary malignant neoplasm of rib (disorder)
93991009	Primary malignant neoplasm of right lower lobe of lung (disorder)
93992002	Primary malignant neoplasm of right middle lobe of lung (disorder)
93993007	Primary malignant neoplasm of upper lobe of right lung (disorder)
93994001	Primary malignant neoplasm of round ligament of uterus (disorder)
93997008	Primary malignant neoplasm of scapula (disorder)
93998003	Primary malignant neoplasm of sclera of eye (disorder)
94001007	Primary malignant neoplasm of second cuneiform bone of foot (disorder)
94003005	Primary malignant neoplasm of short bone of lower limb (disorder)
94004004	Primary malignant neoplasm of short bone of upper limb (disorder)
94006002	Primary malignant neoplasm of sigmoid colon (disorder)
94012007	Primary malignant neoplasm of skin of breast (disorder)
94066004	Primary malignant neoplasm of sphenoid bone (disorder)
94068003	Primary malignant neoplasm of spinal cord (disorder)
94069006	Primary malignant neoplasm of spinal meninges (disorder)
94071006	Primary malignant neoplasm of spleen (disorder)
94072004	Primary malignant neoplasm of splenic flexure of colon (disorder)
94073009	Primary malignant neoplasm of sternum (disorder)
94082003	Primary malignant neoplasm of tail of pancreas (disorder)
94083008	Primary malignant neoplasm of talus (disorder)
94084002	Primary malignant neoplasm of tarsal bone (disorder)
94085001	Primary malignant neoplasm of temporal bone (disorder)
94086000	Primary malignant neoplasm of temporal lobe (disorder)
94087009	Primary malignant neoplasm of testis (disorder)
94089007	Primary malignant neoplasm of the mesocolon (disorder)
94090003	Primary malignant neoplasm of omentum (disorder)
94094007	Primary malignant neoplasm of third cuneiform bone of foot (disorder)
94099002	Primary malignant neoplasm of tibia (disorder)
94104001	Primary malignant neoplasm of trachea (disorder)
94105000	Primary malignant neoplasm of transverse colon (disorder)
94107008	Primary malignant neoplasm of trapezoid bone (disorder)
94109006	Primary malignant neoplasm of trigone of urinary bladder (disorder)
94112009	Primary malignant neoplasm of ulna (disorder)
94113004	Primary malignant neoplasm of undescended testis (disorder)
94115006	Primary malignant neoplasm of upper inner quadrant of female breast (disorder)
94117003	Primary malignant neoplasm of upper outer quadrant of female breast (disorder)
94120006	Primary malignant neoplasm of urachus (disorder)
94121005	Primary malignant neoplasm of ureter (disorder)
94122003	Primary malignant neoplasm of ureteric orifice of urinary bladder (disorder)
94124002	Primary malignant neoplasm of urinary bladder neck (disorder)
94128004	Primary malignant neoplasm of uveal tract of eye (disorder)
94130002	Primary malignant neoplasm of vagina (disorder)
94133000	Primary malignant neoplasm of vas deferens (disorder)
94140004	Primary malignant neoplasm of visceral pleura (disorder)
94142007	Primary malignant neoplasm of vomer (disorder)
94143002	Primary malignant neoplasm of vulva (disorder)
94145009	Primary malignant neoplasm of zygomatic bone (disorder)
94148006	Megakaryocytic leukemia in remission (disorder)
94149003	Acute megakaryoblastic leukemia, FAB M7 (disorder)
94152006	Metastatic malignant neoplasm to abdominal esophagus (disorder)
94153001	Metastatic malignant neoplasm to abducens nerve (disorder)
94154007	Metastatic malignant neoplasm to accessory nerve (disorder)
94155008	Metastatic malignant neoplasm to accessory sinus (disorder)
94156009	Metastatic malignant neoplasm to acoustic nerve (disorder)
94157000	Metastatic malignant neoplasm to acromion (disorder)
94158005	Metastatic malignant neoplasm to adenoid (disorder)
94159002	Metastatic malignant neoplasm to adnexa of skin (disorder)
94160007	Metastatic malignant neoplasm to adrenal cortex (disorder)
94161006	Metastatic malignant neoplasm to adrenal gland (disorder)
94162004	Metastatic malignant neoplasm to adrenal medulla (disorder)
94163009	Metastatic malignant neoplasm to alveolar ridge mucosa (disorder)
94164003	Metastatic malignant neoplasm to ampulla of Vater (disorder)
94165002	Metastatic malignant neoplasm to anal canal (disorder)
94166001	Metastatic malignant neoplasm to anterior aspect of epiglottis (disorder)
94167005	Metastatic malignant neoplasm to anterior mediastinum (disorder)
94168000	Metastatic malignant neoplasm to anterior portion of floor of mouth (disorder)
94169008	Metastatic malignant neoplasm to anterior two-thirds of tongue (disorder)
94170009	Metastatic malignant neoplasm to anterior wall of nasopharynx (disorder)
94171008	Metastatic malignant neoplasm to anterior wall of urinary bladder (disorder)
94172001	Metastatic malignant neoplasm to anus (disorder)
94173006	Metastatic malignant neoplasm to aortic body (disorder)
94175004	Metastatic malignant neoplasm to appendix (disorder)
94176003	Metastatic malignant neoplasm to areola of female breast (disorder)
94177007	Metastatic malignant neoplasm to areola of male breast (disorder)
94178002	Secondary malignant neoplasm of arm (disorder)
94179005	Metastatic malignant neoplasm to ascending colon (disorder)
94180008	Metastatic malignant neoplasm to axilla (disorder)
94181007	Metastatic malignant neoplasm to axillary lymph nodes (disorder)
94182000	Metastatic malignant neoplasm to axillary tail of female breast (disorder)
94183005	Metastatic malignant neoplasm to back (disorder)
94184004	Metastatic malignant neoplasm to base of tongue (disorder)
94185003	Metastatic malignant neoplasm to biliary tract (disorder)
94186002	Metastatic malignant neoplasm to bladder (disorder)
94187006	Metastatic malignant neoplasm to blood vessel of abdomen (disorder)
94189009	Metastatic malignant neoplasm to blood vessel of axilla (disorder)
94190000	Metastatic malignant neoplasm to blood vessel of buttock (disorder)
94191001	Metastatic malignant neoplasm to blood vessel of face (disorder)
94192008	Metastatic malignant neoplasm to blood vessel of finger (disorder)
94193003	Metastatic malignant neoplasm to blood vessel of foot (disorder)
94194009	Metastatic malignant neoplasm to blood vessel of forearm (disorder)
94195005	Metastatic malignant neoplasm to blood vessel of hand (disorder)
94196006	Metastatic malignant neoplasm to blood vessel of head (disorder)
94197002	Metastatic malignant neoplasm to blood vessel of hip (disorder)
94198007	Metastatic malignant neoplasm to blood vessel of inguinal region (disorder)
94200001	Metastatic malignant neoplasm to blood vessel of lower limb (disorder)
94201002	Metastatic malignant neoplasm to blood vessel of neck (disorder)
94202009	Metastatic malignant neoplasm to blood vessel of pelvis (disorder)
94203004	Metastatic malignant neoplasm to blood vessel of perineum (disorder)
94204005	Metastatic malignant neoplasm to blood vessel of popliteal space (disorder)
94205006	Metastatic malignant neoplasm to blood vessel of shoulder (disorder)
94206007	Metastatic malignant neoplasm to blood vessel of thigh (disorder)
94207003	Metastatic malignant neoplasm to blood vessel of thorax (disorder)
94208008	Metastatic malignant neoplasm to blood vessel of toe (disorder)
94209000	Metastatic malignant neoplasm to blood vessel of trunk (disorder)
94210005	Metastatic malignant neoplasm to blood vessel of upper limb (disorder)
94211009	Metastatic malignant neoplasm to blood vessel (disorder)
94212002	Metastatic malignant neoplasm to body of pancreas (disorder)
94213007	Metastatic malignant neoplasm to body of penis (disorder)
94214001	Metastatic malignant neoplasm to body of stomach (disorder)
94215000	Metastatic malignant neoplasm to body of uterus (disorder)
94217008	Metastatic malignant neoplasm to bone marrow (disorder)
94218003	Metastatic malignant neoplasm to bone of face (disorder)
94219006	Metastatic malignant neoplasm to bone of lower limb (disorder)
94220000	Metastatic malignant neoplasm to bone of skull (disorder)
94221001	Metastatic malignant neoplasm to bone of upper limb (disorder)
94222008	Metastatic malignant neoplasm to bone (disorder)
94224009	Metastatic malignant neoplasm to brain stem (disorder)
94225005	Metastatic malignant neoplasm to brain (disorder)
94226006	Metastatic malignant neoplasm to broad ligament (disorder)
94227002	Metastatic malignant neoplasm to bronchopulmonary lymph nodes (disorder)
94228007	Metastatic malignant neoplasm to bronchus of left lower lobe (disorder)
94229004	Metastatic malignant neoplasm to bronchus of left upper lobe (disorder)
94230009	Metastatic malignant neoplasm to bronchus of right lower lobe (disorder)
94231008	Metastatic malignant neoplasm to bronchus of right middle lobe (disorder)
94232001	Metastatic malignant neoplasm to bronchus of right upper lobe (disorder)
94233006	Metastatic malignant neoplasm to bronchus (disorder)
94234000	Metastatic malignant neoplasm to buccal mucosa (disorder)
94235004	Metastatic malignant neoplasm to cecum (disorder)
94236003	Metastatic malignant neoplasm to calcaneus (disorder)
94237007	Metastatic malignant neoplasm to cardia of stomach (disorder)
94238002	Metastatic malignant neoplasm to carina (disorder)
94239005	Metastatic malignant neoplasm to carotid body (disorder)
94240007	Metastatic malignant neoplasm to carpal bone (disorder)
94241006	Metastatic malignant neoplasm to cartilage of nose (disorder)
94242004	Metastatic malignant neoplasm to cauda equina (disorder)
94243009	Metastatic malignant neoplasm to central nervous system (disorder)
94244003	Metastatic malignant neoplasm to central portion of female breast (disorder)
94245002	Metastatic malignant neoplasm to cerebellum (disorder)
94246001	Metastatic malignant neoplasm to cerebral meninges (disorder)
94247005	Metastatic malignant neoplasm to cerebral ventricle (disorder)
94248000	Metastatic malignant neoplasm to cerebrum (disorder)
94249008	Metastatic malignant neoplasm to cervical esophagus (disorder)
94250008	Metastatic malignant neoplasm to cervical vertebral column (disorder)
94252000	Metastatic malignant neoplasm to cheek (disorder)
94253005	Metastatic malignant neoplasm to chest wall (disorder)
94254004	Metastatic malignant neoplasm to choroid (disorder)
94255003	Metastatic malignant neoplasm to ciliary body (disorder)
94256002	Metastatic malignant neoplasm to clavicle (disorder)
94257006	Metastatic malignant neoplasm to clitoris (disorder)
94258001	Metastatic malignant neoplasm to coccygeal body (disorder)
94259009	Metastatic malignant neoplasm to coccyx (disorder)
94260004	Metastatic malignant neoplasm to colon (disorder)
94261000	Metastatic malignant neoplasm to commissure of lip (disorder)
94262007	Metastatic malignant neoplasm to common bile duct (disorder)
94263002	Metastatic malignant neoplasm to conjunctiva (disorder)
94264008	Metastatic malignant neoplasm to soft tissues (disorder)
94265009	Metastatic malignant neoplasm to cornea (disorder)
94266005	Metastatic malignant neoplasm to cranial nerve (disorder)
94267001	Metastatic malignant neoplasm to craniopharyngeal duct (disorder)
94268006	Metastatic malignant neoplasm to cubital lymph nodes (disorder)
94269003	Metastatic malignant neoplasm to cuboid (disorder)
94270002	Metastatic malignant neoplasm to cystic duct (disorder)
94271003	Metastatic malignant neoplasm to descending colon (disorder)
94272005	Metastatic malignant neoplasm to diaphragm (disorder)
94273000	Metastatic malignant neoplasm to dorsal surface of tongue (disorder)
94274006	Metastatic malignant neoplasm to thoracic vertebral column (disorder)
94275007	Metastatic malignant neoplasm to duodenum (disorder)
94276008	Metastatic malignant neoplasm to ectopic female breast tissue (disorder)
94277004	Metastatic malignant neoplasm to ectopic male breast tissue (disorder)
94278009	Metastatic malignant neoplasm to endocardium (disorder)
94279001	Metastatic malignant neoplasm to endocervix (disorder)
94280003	Metastatic malignant neoplasm to endocrine gland (disorder)
94281004	Metastatic malignant neoplasm to endometrium (disorder)
94282006	Metastatic malignant neoplasm to epicardium (disorder)
94283001	Metastatic malignant neoplasm to epididymis (disorder)
94284007	Metastatic malignant neoplasm to epiglottis (disorder)
94285008	Metastatic malignant neoplasm to epitrochlear lymph nodes (disorder)
94286009	Metastatic malignant neoplasm to esophagus (disorder)
94287000	Metastatic malignant neoplasm to ethmoid bone (disorder)
94288005	Metastatic malignant neoplasm to ethmoidal sinus (disorder)
94289002	Metastatic malignant neoplasm to eustachian tube (disorder)
94290006	Metastatic malignant neoplasm to exocervix (disorder)
94291005	Metastatic malignant neoplasm to extrahepatic bile ducts (disorder)
94292003	Metastatic malignant neoplasm to eye (disorder)
94293008	Metastatic malignant neoplasm to face (disorder)
94294002	Metastatic malignant neoplasm to facial nerve (disorder)
94295001	Metastatic malignant neoplasm to fallopian tube (disorder)
94296000	Metastatic malignant neoplasm to false vocal cord (disorder)
94297009	Metastatic malignant neoplasm to female breast (disorder)
94298004	Metastatic malignant neoplasm to female genital organ (disorder)
94299007	Metastatic malignant neoplasm to femoral lymph nodes (disorder)
94300004	Metastatic malignant neoplasm to femur (disorder)
94301000	Metastatic malignant neoplasm to fibula (disorder)
94302007	Metastatic malignant neoplasm to first cuneiform bone of foot (disorder)
94303002	Metastatic malignant neoplasm to flank (disorder)
94304008	Metastatic malignant neoplasm to floor of mouth (disorder)
94305009	Metastatic malignant neoplasm to foot (disorder)
94306005	Metastatic malignant neoplasm to forearm (disorder)
94307001	Metastatic malignant neoplasm to prepuce (disorder)
94308006	Metastatic malignant neoplasm to frontal bone (disorder)
94309003	Metastatic malignant neoplasm to frontal lobe (disorder)
94310008	Metastatic malignant neoplasm to frontal sinus (disorder)
94311007	Metastatic malignant neoplasm to fundus of stomach (disorder)
94312000	Metastatic malignant neoplasm to gallbladder (disorder)
94313005	Metastatic malignant neoplasm to gastrointestinal tract (disorder)
94314004	Metastatic malignant neoplasm to gingival mucosa (disorder)
94315003	Metastatic malignant neoplasm to glans penis (disorder)
94316002	Metastatic malignant neoplasm to glomus jugulare (disorder)
94317006	Metastatic malignant neoplasm to glossopharyngeal nerve (disorder)
94318001	Metastatic malignant neoplasm to glottis (disorder)
94319009	Metastatic malignant neoplasm to great vessels (disorder)
94320003	Metastatic malignant neoplasm to greater curvature of stomach (disorder)
94321004	Metastatic malignant neoplasm to gum (disorder)
94322006	Metastatic malignant neoplasm to hamate bone (disorder)
94323001	Metastatic malignant neoplasm to hand (disorder)
94324007	Metastatic malignant neoplasm to hard palate (disorder)
94325008	Metastatic malignant neoplasm to head of pancreas (disorder)
94326009	Metastatic malignant neoplasm to head (disorder)
94327000	Metastatic malignant neoplasm to heart (disorder)
94328005	Metastatic malignant neoplasm to hepatic flexure of colon (disorder)
94329002	Metastatic malignant neoplasm to hilus of lung (disorder)
94330007	Metastatic malignant neoplasm to hypogastric lymph nodes (disorder)
94331006	Metastatic malignant neoplasm to hypoglossal nerve (disorder)
94332004	Metastatic malignant neoplasm to hypopharyngeal aspect of aryepiglottic fold (disorder)
94333009	Metastatic malignant neoplasm to hypopharyngeal aspect of interarytenoid fold (disorder)
94334003	Metastatic malignant neoplasm to hypopharynx (disorder)
94335002	Metastatic malignant neoplasm to ileum (disorder)
94336001	Metastatic malignant neoplasm to iliac lymph nodes (disorder)
94337005	Metastatic malignant neoplasm to ilium (disorder)
94338000	Metastatic malignant neoplasm to infraclavicular lymph nodes (disorder)
94339008	Metastatic malignant neoplasm to inguinal lymph nodes (disorder)
94340005	Metastatic malignant neoplasm to inguinal region (disorder)
94341009	Metastatic malignant neoplasm to inner aspect of lip (disorder)
94342002	Metastatic malignant neoplasm to inner aspect of lower lip (disorder)
94343007	Metastatic malignant neoplasm to inner aspect of upper lip (disorder)
94344001	Metastatic malignant neoplasm to intercostal lymph nodes (disorder)
94345000	Metastatic malignant neoplasm to intestinal lymph nodes (disorder)
94346004	Metastatic malignant neoplasm to intestinal tract (disorder)
94347008	Metastatic malignant neoplasm to intra-abdominal lymph nodes (disorder)
94348003	Metastatic malignant neoplasm to intra-abdominal organs (disorder)
94349006	Metastatic malignant neoplasm to intrahepatic bile ducts (disorder)
94350006	Metastatic malignant neoplasm to intrapelvic lymph nodes (disorder)
94351005	Metastatic malignant neoplasm to intrathoracic lymph nodes (disorder)
94352003	Metastatic malignant neoplasm to intrathoracic organs (disorder)
94353008	Metastatic malignant neoplasm to ischium (disorder)
94354002	Metastatic malignant neoplasm to islets of Langerhans (disorder)
94355001	Metastatic malignant neoplasm to isthmus of uterus (disorder)
94356000	Metastatic malignant neoplasm to jaw (disorder)
94357009	Metastatic malignant neoplasm to jejunum (disorder)
94358004	Metastatic malignant neoplasm to junctional region of epiglottis (disorder)
94359007	Metastatic malignant neoplasm to junctional zone of tongue (disorder)
94360002	Metastatic malignant neoplasm to kidney (disorder)
94361003	Metastatic malignant neoplasm to labia majora (disorder)
94362005	Metastatic malignant neoplasm to labia minora (disorder)
94363000	Secondary malignant neoplasm of lacrimal duct (disorder)
94364006	Metastatic malignant neoplasm to lacrimal gland (disorder)
94365007	Metastatic malignant neoplasm to large intestine (disorder)
94366008	Metastatic malignant neoplasm to laryngeal aspect of aryepiglottic fold (disorder)
94367004	Metastatic malignant neoplasm to laryngeal aspect of interarytenoid fold (disorder)
94368009	Metastatic malignant neoplasm to laryngeal commissure (disorder)
94369001	Metastatic malignant neoplasm to laryngeal surface of epiglottis (disorder)
94370000	Metastatic malignant neoplasm to larynx (disorder)
94371001	Metastatic malignant neoplasm to lateral portion of floor of mouth (disorder)
94372008	Metastatic malignant neoplasm to lateral wall of nasopharynx (disorder)
94373003	Metastatic malignant neoplasm to lateral wall of oropharynx (disorder)
94374009	Metastatic malignant neoplasm to lateral wall of urinary bladder (disorder)
94375005	Metastatic malignant neoplasm to left lower lobe of lung (disorder)
94376006	Metastatic malignant neoplasm to left upper lobe of lung (disorder)
94377002	Secondary malignant neoplasm of leg (disorder)
94378007	Metastatic malignant neoplasm to lesser curvature of stomach (disorder)
94379004	Metastatic malignant neoplasm to lingual tonsil (disorder)
94380001	Metastatic malignant neoplasm to lip (disorder)
94381002	Metastatic malignant neoplasm to liver (disorder)
94382009	Metastatic malignant neoplasm to long bone of lower limb (disorder)
94383004	Metastatic malignant neoplasm to long bone of upper limb (disorder)
94384005	Metastatic malignant neoplasm to lower gum (disorder)
94385006	Metastatic malignant neoplasm to lower inner quadrant of female breast (disorder)
94386007	Metastatic malignant neoplasm to lower limb (disorder)
94387003	Metastatic malignant neoplasm to lower outer quadrant of female breast (disorder)
94388008	Metastatic malignant neoplasm to lower third of esophagus (disorder)
94389000	Metastatic malignant neoplasm to lumbar vertebral column (disorder)
94390009	Metastatic malignant neoplasm to lunate bone (disorder)
94391008	Metastatic malignant neoplasm to lung (disorder)
94392001	Metastatic malignant neoplasm to lymph node (disorder)
94393006	Metastatic malignant neoplasm to lymph nodes of face (disorder)
94394000	Metastatic malignant neoplasm to lymph nodes of head (disorder)
94395004	Metastatic malignant neoplasm to lymph nodes of lower limb (disorder)
94396003	Metastatic malignant neoplasm to lymph nodes of multiple sites (disorder)
94397007	Metastatic malignant neoplasm to lymph nodes of neck (disorder)
94398002	Metastatic malignant neoplasm to lymph nodes of upper limb (disorder)
94399005	Metastatic malignant neoplasm to main bronchus (disorder)
94400003	Metastatic malignant neoplasm to major salivary gland (disorder)
94401004	Metastatic malignant neoplasm to male breast (disorder)
94402006	Metastatic malignant neoplasm to male genital organ (disorder)
94403001	Metastatic malignant neoplasm to mandible (disorder)
94404007	Metastatic malignant neoplasm to mastoid air cells (disorder)
94405008	Metastatic malignant neoplasm to maxilla (disorder)
94406009	Metastatic malignant neoplasm to maxillary sinus (disorder)
94407000	Metastatic malignant neoplasm to Meckel's diverticulum (disorder)
94408005	Metastatic malignant neoplasm to mediastinal lymph nodes (disorder)
94409002	Metastatic malignant neoplasm to mediastinum (disorder)
94410007	Metastatic malignant neoplasm to mesenteric lymph nodes (disorder)
94411006	Metastatic malignant neoplasm to metacarpal bone (disorder)
94412004	Metastatic malignant neoplasm to metatarsal bone (disorder)
94413009	Metastatic malignant neoplasm to middle ear (disorder)
94414003	Metastatic malignant neoplasm to middle third of esophagus (disorder)
94415002	Metastatic malignant neoplasm to minor salivary gland (disorder)
94416001	Metastatic malignant neoplasm to mouth (disorder)
94417005	Metastatic malignant neoplasm to multiple endocrine glands (disorder)
94418000	Metastatic malignant neoplasm to muscle of abdomen (disorder)
94419008	Metastatic malignant neoplasm to muscle of buttock (disorder)
94420002	Metastatic malignant neoplasm to muscle of face (disorder)
94421003	Metastatic malignant neoplasm to muscle of head (disorder)
94422005	Metastatic malignant neoplasm to muscle of hip (disorder)
94423000	Metastatic malignant neoplasm to muscle of inguinal region (disorder)
94424006	Metastatic malignant neoplasm to muscle of lower limb (disorder)
94425007	Metastatic malignant neoplasm to muscle of neck (disorder)
94426008	Metastatic malignant neoplasm to muscle of pelvis (disorder)
94427004	Metastatic malignant neoplasm to muscle of perineum (disorder)
94428009	Metastatic malignant neoplasm to muscle of shoulder (disorder)
94429001	Metastatic malignant neoplasm to muscle of thorax (disorder)
94430006	Metastatic malignant neoplasm to muscle of trunk (disorder)
94431005	Metastatic malignant neoplasm to muscle of upper limb (disorder)
94432003	Metastatic malignant neoplasm to muscle (disorder)
94433008	Metastatic malignant neoplasm to myocardium (disorder)
94434002	Metastatic malignant neoplasm to myometrium (disorder)
94435001	Metastatic malignant neoplasm to nasal bone (disorder)
94436000	Metastatic malignant neoplasm to nasal cavity (disorder)
94437009	Metastatic malignant neoplasm to nasal concha (disorder)
94439007	Metastatic malignant neoplasm to navicular bone of foot (disorder)
94440009	Metastatic malignant neoplasm to scaphoid bone (disorder)
94441008	Metastatic malignant neoplasm to neck (disorder)
94442001	Metastatic malignant neoplasm to nervous system (disorder)
94443006	Metastatic malignant neoplasm to nipple of female breast (disorder)
94444000	Metastatic malignant neoplasm to nipple of male breast (disorder)
94445004	Metastatic malignant neoplasm to nose (disorder)
94446003	Metastatic malignant neoplasm to obturator lymph nodes (disorder)
94447007	Metastatic malignant neoplasm to occipital bone (disorder)
94448002	Metastatic malignant neoplasm to occipital lobe (disorder)
94449005	Metastatic malignant neoplasm to occipital lymph nodes (disorder)
94450005	Metastatic malignant neoplasm to oculomotor nerve (disorder)
94451009	Metastatic malignant neoplasm to olfactory nerve (disorder)
94452002	Metastatic malignant neoplasm to optic nerve (disorder)
94453007	Metastatic malignant neoplasm to orbit (disorder)
94454001	Metastatic malignant neoplasm to oropharynx (disorder)
94455000	Metastatic malignant neoplasm to ovary (disorder)
94456004	Metastatic malignant neoplasm to palate (disorder)
94457008	Metastatic malignant neoplasm to palatine bone (disorder)
94458003	Metastatic malignant neoplasm to tonsil (disorder)
94459006	Metastatic malignant neoplasm to pancreas (disorder)
94460001	Metastatic malignant neoplasm to pancreatic duct (disorder)
94461002	Metastatic malignant neoplasm to para-aortic body (disorder)
94462009	Metastatic malignant neoplasm to paraganglion (disorder)
94463004	Metastatic malignant neoplasm to paramammary lymph nodes (disorder)
94464005	Metastatic malignant neoplasm to parametrial lymph nodes (disorder)
94465006	Metastatic malignant neoplasm to parametrium (disorder)
94466007	Metastatic malignant neoplasm to pararectal lymph nodes (disorder)
94467003	Metastatic malignant neoplasm to parathyroid gland (disorder)
94468008	Metastatic malignant neoplasm to paraurethral glands (disorder)
94469000	Metastatic malignant neoplasm to paravaginal lymph nodes (disorder)
94470004	Metastatic malignant neoplasm to parietal bone (disorder)
94471000	Metastatic malignant neoplasm to parietal lobe (disorder)
94472007	Metastatic malignant neoplasm to parietal peritoneum (disorder)
94473002	Metastatic malignant neoplasm to parietal pleura (disorder)
94474008	Metastatic malignant neoplasm to parotid gland (disorder)
94475009	Metastatic malignant neoplasm to parotid lymph nodes (disorder)
94476005	Metastatic malignant neoplasm to patella (disorder)
94477001	Metastatic malignant neoplasm to pectoral axillary lymph nodes (disorder)
94478006	Metastatic malignant neoplasm to pelvic bone (disorder)
94479003	Metastatic malignant neoplasm to pelvic peritoneum (disorder)
94480000	Metastatic malignant neoplasm to pelvis (disorder)
94481001	Metastatic malignant neoplasm to penis (disorder)
94482008	Metastatic malignant neoplasm to periadrenal tissue (disorder)
94483003	Metastatic malignant neoplasm to perianal skin (disorder)
94484009	Metastatic malignant neoplasm to pericardium (disorder)
94485005	Metastatic malignant neoplasm to perirenal tissue (disorder)
94486006	Metastatic malignant neoplasm to phalanx of foot (disorder)
94487002	Metastatic malignant neoplasm to phalanx of hand (disorder)
94488007	Metastatic malignant neoplasm to pharynx (disorder)
94489004	Metastatic malignant neoplasm to pineal gland (disorder)
94490008	Metastatic malignant neoplasm to pisiform bone of hand (disorder)
94491007	Metastatic malignant neoplasm to pituitary gland (disorder)
94492000	Metastatic malignant neoplasm to placenta (disorder)
94493005	Metastatic malignant neoplasm to pleura (disorder)
94494004	Metastatic malignant neoplasm to popliteal lymph nodes (disorder)
94495003	Metastatic malignant neoplasm to postcricoid region (disorder)
94496002	Metastatic malignant neoplasm to posterior hypopharyngeal wall (disorder)
94497006	Metastatic malignant neoplasm to posterior mediastinum (disorder)
94498001	Metastatic malignant neoplasm to posterior wall of nasopharynx (disorder)
94499009	Metastatic malignant neoplasm to posterior wall of oropharynx (disorder)
94500000	Metastatic malignant neoplasm to posterior wall of urinary bladder (disorder)
94501001	Metastatic malignant neoplasm to preauricular lymph nodes (disorder)
94502008	Metastatic malignant neoplasm to presacral region (disorder)
94503003	Metastatic malignant neoplasm to prostate (disorder)
94504009	Metastatic malignant neoplasm to pubis (disorder)
94505005	Metastatic malignant neoplasm to pyloric antrum (disorder)
94506006	Metastatic malignant neoplasm to pylorus (disorder)
94507002	Metastatic malignant neoplasm to pyriform sinus (disorder)
94508007	Metastatic malignant neoplasm to radius (disorder)
94509004	Metastatic malignant neoplasm to rectosigmoid junction (disorder)
94510009	Metastatic malignant neoplasm to rectouterine pouch (disorder)
94511008	Metastatic malignant neoplasm to rectovaginal septum (disorder)
94512001	Metastatic malignant neoplasm to rectovesical septum (disorder)
94513006	Metastatic malignant neoplasm to rectum (disorder)
94514000	Metastatic malignant neoplasm to renal pelvis (disorder)
94515004	Metastatic malignant neoplasm to respiratory tract (disorder)
94516003	Metastatic malignant neoplasm to retina (disorder)
94517007	Metastatic malignant neoplasm to retrocecal tissue (disorder)
94518002	Metastatic malignant neoplasm to retromolar area (disorder)
94519005	Metastatic malignant neoplasm to retroperitoneal lymph nodes (disorder)
94520004	Metastatic malignant neoplasm to retropharyngeal lymph nodes (disorder)
94521000	Metastatic malignant neoplasm to rib (disorder)
94522007	Metastatic malignant neoplasm to right lower lobe of lung (disorder)
94523002	Metastatic malignant neoplasm to right middle lobe of lung (disorder)
94524008	Metastatic malignant neoplasm to right upper lobe of lung (disorder)
94525009	Metastatic malignant neoplasm to round ligament of uterus (disorder)
94526005	Metastatic malignant neoplasm to sacrococcygeal region (disorder)
94527001	Metastatic malignant neoplasm to sacrum (disorder)
94528006	Metastatic malignant neoplasm to scalene lymph nodes (disorder)
94529003	Metastatic malignant neoplasm to scapula (disorder)
94530008	Metastatic malignant neoplasm to sclera (disorder)
94531007	Metastatic malignant neoplasm to scrotum (disorder)
94532000	Metastatic malignant neoplasm to sebaceous gland (disorder)
94533005	Metastatic malignant neoplasm to second cuneiform bone of foot (disorder)
94534004	Metastatic malignant neoplasm to septum of nose (disorder)
94535003	Metastatic malignant neoplasm to short bone of lower limb (disorder)
94536002	Metastatic malignant neoplasm to short bone of upper limb (disorder)
94537006	Metastatic malignant neoplasm to shoulder (disorder)
94538001	Metastatic malignant neoplasm to sigmoid colon (disorder)
94539009	Metastatic malignant neoplasm to skin of abdomen (disorder)
94540006	Metastatic malignant neoplasm to skin of ankle (disorder)
94541005	Secondary malignant neoplasm of skin of arm (disorder)
94542003	Metastatic malignant neoplasm to skin of axilla (disorder)
94543008	Metastatic malignant neoplasm to skin of back (disorder)
94544002	Metastatic malignant neoplasm to skin of breast (disorder)
94545001	Metastatic malignant neoplasm to skin of buttock (disorder)
94546000	Metastatic malignant neoplasm to skin of cheek (disorder)
94547009	Metastatic malignant neoplasm to skin of chest (disorder)
94548004	Metastatic malignant neoplasm to skin of chin (disorder)
94549007	Metastatic malignant neoplasm to skin of ear (disorder)
94550007	Metastatic malignant neoplasm to skin of elbow (disorder)
94551006	Metastatic malignant neoplasm to skin of external auditory canal (disorder)
94552004	Metastatic malignant neoplasm to skin of eyebrow (disorder)
94553009	Metastatic malignant neoplasm to skin of eyelid (disorder)
94554003	Metastatic malignant neoplasm to skin of face (disorder)
94555002	Metastatic malignant neoplasm to skin of finger (disorder)
94556001	Metastatic malignant neoplasm to skin of foot (disorder)
94557005	Metastatic malignant neoplasm to skin of forearm (disorder)
94558000	Metastatic malignant neoplasm to skin of forehead (disorder)
94559008	Metastatic malignant neoplasm to skin of groin (disorder)
94560003	Metastatic malignant neoplasm to skin of hand (disorder)
94561004	Metastatic malignant neoplasm to skin of hip (disorder)
94562006	Metastatic malignant neoplasm to skin of knee (disorder)
94563001	Secondary malignant neoplasm of skin of leg (disorder)
94564007	Metastatic malignant neoplasm to skin of lip (disorder)
94565008	Metastatic malignant neoplasm to skin of lower limb (disorder)
94566009	Metastatic malignant neoplasm to skin of neck (disorder)
94567000	Metastatic malignant neoplasm to skin of nose (disorder)
94568005	Metastatic malignant neoplasm to skin of perineum (disorder)
94569002	Metastatic malignant neoplasm to skin of popliteal area (disorder)
94570001	Metastatic malignant neoplasm to skin of scalp (disorder)
94571002	Metastatic malignant neoplasm to skin of shoulder (disorder)
94572009	Metastatic malignant neoplasm to skin of temporal region (disorder)
94573004	Metastatic malignant neoplasm to skin of thigh (disorder)
94574005	Metastatic malignant neoplasm to skin of toe (disorder)
94575006	Metastatic malignant neoplasm to skin of trunk (disorder)
94576007	Metastatic malignant neoplasm to skin of umbilicus (disorder)
94577003	Metastatic malignant neoplasm to skin of upper limb (disorder)
94578008	Metastatic malignant neoplasm to skin of wrist (disorder)
94579000	Metastatic malignant neoplasm to skin (disorder)
94580002	Metastatic malignant neoplasm to small intestine (disorder)
94581003	Metastatic malignant neoplasm to soft palate (disorder)
94582005	Metastatic malignant neoplasm to soft tissues of abdomen (disorder)
94583000	Metastatic malignant neoplasm to soft tissues of axilla (disorder)
94584006	Metastatic malignant neoplasm to soft tissues of buttock (disorder)
94585007	Metastatic malignant neoplasm to soft tissues of face (disorder)
94586008	Metastatic malignant neoplasm to soft tissues of head (disorder)
94587004	Metastatic malignant neoplasm to soft tissues of hip (disorder)
94588009	Metastatic malignant neoplasm to soft tissues of inguinal region (disorder)
94589001	Metastatic malignant neoplasm to soft tissues of lower limb (disorder)
94590005	Metastatic malignant neoplasm to soft tissues of neck (disorder)
94591009	Metastatic malignant neoplasm to soft tissues of pelvis (disorder)
94592002	Metastatic malignant neoplasm to soft tissues of perineum (disorder)
94593007	Metastatic malignant neoplasm to soft tissues of shoulder (disorder)
94594001	Metastatic malignant neoplasm to soft tissues of thorax (disorder)
94595000	Metastatic malignant neoplasm to soft tissues of trunk (disorder)
94596004	Metastatic malignant neoplasm to soft tissues of upper limb (disorder)
94597008	Metastatic malignant neoplasm to spermatic cord (disorder)
94598003	Metastatic malignant neoplasm to sphenoid bone (disorder)
94599006	Metastatic malignant neoplasm to sphenoidal sinus (disorder)
94600009	Metastatic malignant neoplasm to spinal cord (disorder)
94601008	Metastatic malignant neoplasm to spinal meninges (disorder)
94602001	Metastatic malignant neoplasm to vertebral column (disorder)
94603006	Metastatic malignant neoplasm to spleen (disorder)
94604000	Metastatic malignant neoplasm to splenic flexure of colon (disorder)
94605004	Metastatic malignant neoplasm to sternum (disorder)
94606003	Metastatic malignant neoplasm to stomach (disorder)
94607007	Metastatic malignant neoplasm to subglottis (disorder)
94608002	Metastatic malignant neoplasm to sublingual gland (disorder)
94609005	Metastatic malignant neoplasm to submandibular lymph nodes (disorder)
94610000	Metastatic malignant neoplasm to submaxillary gland (disorder)
94611001	Metastatic malignant neoplasm to submental lymph nodes (disorder)
94612008	Metastatic malignant neoplasm to superficial inguinal lymph nodes (disorder)
94613003	Metastatic malignant neoplasm to superior wall of nasopharynx (disorder)
94614009	Metastatic malignant neoplasm to supraclavicular lymph nodes (disorder)
94615005	Metastatic malignant neoplasm to supraclavicular region (disorder)
94616006	Metastatic malignant neoplasm to supraglottis (disorder)
94617002	Metastatic malignant neoplasm to sweat gland (disorder)
94618007	Metastatic malignant neoplasm to tail of pancreas (disorder)
94619004	Metastatic malignant neoplasm to talus (disorder)
94620005	Metastatic malignant neoplasm to tarsal bone (disorder)
94621009	Metastatic malignant neoplasm to temporal bone (disorder)
94622002	Metastatic malignant neoplasm to temporal lobe (disorder)
94623007	Metastatic malignant neoplasm to testis (disorder)
94624001	Metastatic malignant neoplasm to the mesentery (disorder)
94625000	Metastatic malignant neoplasm to the mesocolon (disorder)
[truncated: 4,337 more rows]
